# Supplementary material for: Viruses and Their Interactions With Bacteria and Archaea of Hypersaline Great Salt Lake
Source: Front Microbiol. 2021 Sep 28;12:701414. doi: 10.3389/fmicb.2021.701414 (PMC8506154; doi:10.3389/fmicb.2021.701414)
Supplement: Supplementary Table S1 — Metagenomic read statistics. [file Table_1.XLSX]

## Sheet: Supplementary Table 1
Table S1: Metagenomic read statistics.
Sample Name	Number of raw reads	Trimmed and filtered reads
		Paired	Singletons
			Forward	Reverse	Total
CB2 Viral	4550901	3884008	486855	34273	521128
GSL3510 Viral	4295234	3703260	427770	31425	459195
GB14 Viral	4232929	3680099	384813	36934	421747
CB2 Microbial	10817818	8864404	1346568	114169	1460737
GSL3510 Microbial	11360524	9500813	1228896	136987	1365883
GB14 Microbial	8896710	7769942	749998	78863	828861
Quality assessment of the sequencing reads was performed using FastQC. Trimming of the sequencing reads was performed using Trimmomatic v0.38.

## Sheet: Supplementary Table 2
Table S2: De novo assembly statistics of virome, bacterial, and archaeal metagenome
Sample Name	Raw Assembly					Filtered Assembly (Greater than 1kbp)					Number of ORFs detected
	No. of contigs	Bases	Max contig size	N50	N90	No. of contigs	Bases	Max contig size	N50	N90
CB2 Viral	329653	187457178	993126	669	275	31231	65740331	993126	2106	1120	19298
GSL3510 Viral	20949	30672716	1784229	169115	461	1195	20405786	1784229	364607	16982	2563
GB14 Viral	35564	44566555	1296811	2194	470	5814	28387994	1296811	50356	1374	1386
CB2 Bacterial and Archaeal	959040	661204991	162988	647	439	100146	189964025	162988	1842	1093	244921
GSL3510 Bacterial and Archaeal	854405	604114897	202987	679	441	99386	191256421	202987	1854	1096	250297
GB14 Bacterial and Archaeal	825718	571956033	448733	642	440	81594	166205518	448733	1995	1101	210117
De novo assembly was performed using metaSPAdes v3.13.0. Gene prediction was performed using Prodigal v2.6.3.

## Sheet: Supplementary Table 3
Table S3: Summary of the number of viral contigs identified using VirSorter
Sample Name	Virsorter viral Category 1	Virsorter viral Category 2	Virsorter prophage Category 4	Virsorter prophage Category 5	Circular
CB2 Viral	653	1826	1	3	7
GSL3510 Viral	5	7	1	6	1
GB14 Viral	9	22	1	5	3
CB2 Microbial	124	261	0	0	0
GSL3510 Microbial	66	204	0	2	0
GB14 Microbial	32	86	0	2	2

## Sheet: Supplementary Table 4
Table S4: Genome statistics of MAGs from the Great Salt Lake (Utah, USA) (Completeness < 50 %)
MAG ID	Taxonomy	Completeness	Contamination	Bin Size (Mbp)
CB2_ARCHAEA1	k__Archaea (root)	3.62	0.29	0.29
CB2_DESULFO1	k__Bacteria;p__Proteobacteria;c__Deltaproteobacteria;o__Desulfobacterales;f__Desulfobacteraceae	25.08	0	0.54
CB2_BACTERIA2	k__Bacteria	25.08	0	0.52
CB2_THIOALK	k__Bacteria;p__Proteobacteria;c__Gammaproteobacteria;o__Chromatiales;f__Ectothiorhodospiraceae;g__Thioalkalivibrio;s__Thioalkalivibrio_thiocyanoxidans	33.66	0.86	0.96
CB2_FLAVOBA1	k__Bacteria;p__Bacteroidetes;c__Flavobacteriia;o__Flavobacteriales;f__Flavobacteriaceae	6.9	0	0.25
CB2_ACTINO	k__Bacteria;p__Actinobacteria;c__Actinobacteria;o__Actinomycetales	38.51	0.23	0.82
CB2_CHLOROF	k__Bacteria;p__Chloroflexi	11.44	0	0.25
CB2_EURYARC	k__Archaea;p__Euryarchaeota	14.61	0	0.31
CB2_ARCHAEA2	k__Archaea	30.08	3.46	12.77
CB2_PSYCHRO	k__Bacteria;p__Bacteroidetes;c__Flavobacteriia;o__Flavobacteriales;f__Flavobacteriaceae;g__Psychroflexus	5.49	0	0.2
CB2_OCEANOS1	k__Bacteria;p__Proteobacteria;c__Gammaproteobacteria;o__Oceanospirillales	9.48	0	0.37
CB2_HALOBAC	k__Archaea;p__Euryarchaeota;c__Halobacteria;o__Halobacteriales;f__Halobacteriaceae	21.5	0.93	0.36
Ref_CB2_BACTERO1	k__Bacteria;p__Bacteroidetes	35	1.72	1.25
Ref_CB2_BACTERO2	k__Bacteria;p__Bacteroidetes	32.45	4.83	1.33
Ref_CB2_PORPHYR	k__Bacteria;p__Bacteroidetes;c__Bacteroidia;o__Bacteroidales;f__Porphyromonadaceae	13.61	0.29	0.48
Ref_CB2_CRYOMOR	k__Bacteria;p__Bacteroidetes;c__Flavobacteriia;o__Flavobacteriales;f__Cryomorphaceae	31.21	0.54	0.86
Ref_CB2_GAMMAPR2	k__Bacteria;p__Proteobacteria;c__Gammaproteobacteria	25.86	3.67	0.64
Ref_CB2_GAMMAPR3	k__Bacteria;p__Proteobacteria;c__Gammaproteobacteria	25.91	2.68	0.8
Ref_CB2_GAMMAPR4	k__Bacteria;p__Proteobacteria;c__Gammaproteobacteria	26.72	0	0.69
Ref_CB2_HALANAE3	k__Bacteria;p__Firmicutes;c__Clostridia_2;o__Halanaerobiales;f__Halanaerobiaceae	39.14	1.72	1.33
CB2_HALANAE1_3-contigs	NA	4.17	0	0.56
Ref_CB2_RHODOBA1	k__Bacteria;p__Proteobacteria;c__Alphaproteobacteria;o__Rhodobacterales;f__Rhodobacteraceae	17.24	1.72	0.97
Ref_CB2_ROSEOVA	k__Bacteria;p__Proteobacteria;c__Alphaproteobacteria;o__Rhodobacterales;f__Rhodobacteraceae;g__Roseovarius	40.73	2.32	1.39
GSL3510_BACTERIA1	k__Bacteria (root)	37.12	1.41	0.29
GSL3510_EURYARC1	k__Archaea;p__Euryarchaeota	25.23	0	0.25
GSL3510_DELTAPR	k__Bacteria;p__Proteobacteria;c__Deltaproteobacteria	32.38	0	0.93
GSL3510_AQUIFIC	k__Bacteria;p__Aquificae;c__Aquificae;o__Aquificales	9.48	0	0.36
GSL3510_BACTERIA7	k__Bacteria	8.33	0	0.22
GSL3510_EURYARC6	k__Archaea;p__Euryarchaeota	45.54	2	0.86
GSL3510_ARCHAEA	k__Archaea (root)	28.19	3.27	1.08
GSL3510_EURYARC9	k__Archaea;p__Euryarchaeota	27.78	3.6	0.7
GSL3510_DEHALOC	k__Bacteria;p__Chloroflexi;c__Dehalococcoidetes	11.4	0	0.34
GSL3510_PLANCTO2	k__Bacteria;p__Planctomycetes;c__Planctomycetia;o__Planctomycetales;f__Planctomycetaceae	25.94	0	0.5
GSL3510_PROTEOB	k__Bacteria;p__Proteobacteria	20.87	0	0.41
Ref_GSL3510_DESULFO1	k__Bacteria;p__Proteobacteria;c__Deltaproteobacteria;o__Desulfobacterales;f__Desulfobacteraceae	34.58	0.65	1.22
Ref_GSL3510_ARCHAEA2	k__Archaea (root)	17.2	2.8	1.17
GSL3510_EURYARC4_2-contigs	NA	8.33	4.17	0.71
Ref_GSL3510_EURYARC4	k__Archaea;p__Euryarchaeota	24.97	4.4	0.87
Ref_GSL3510_EURYARC11	k__Archaea;p__Euryarchaeota	25.96	4.65	0.49
Ref_GSL3510_HALOBAC2	k__Archaea;p__Euryarchaeota;c__Halobacteria;o__Halobacteriales;f__Halobacteriaceae	18.22	0.93	0.8
Ref_GSL3510_HALOBAC3	k__Archaea;p__Euryarchaeota;c__Halobacteria;o__Halobacteriales;f__Halobacteriaceae	26.99	3.07	0.66
GB14_EURYARC4	k__Archaea;p__Euryarchaeota	7.01	0	0.22
GB14_DEHALOC1	k__Bacteria;p__Chloroflexi;c__Dehalococcoidetes	42.45	0.66	0.36
GB14_DESULFOH2	k__Bacteria;p__Proteobacteria;c__Deltaproteobacteria;o__Desulfovibrionales;f__Desulfohalobiaceae	5.33	0	0.26
GB14_PORPHYR	k__Bacteria;p__Bacteroidetes;c__Bacteroidia;o__Bacteroidales;f__Porphyromonadaceae	35.42	1.72	1.62
GB14_EURYARC6	k__Archaea;p__Euryarchaeota	25	2.8	0.43
GB14_PLANCTO3	k__Bacteria;p__Planctomycetes;c__Planctomycetia;o__Planctomycetales;f__Planctomycetaceae	22.56	0	0.75
GB14_DESULFOB1	k__Bacteria;p__Proteobacteria;c__Deltaproteobacteria;o__Desulfobacterales;f__Desulfobacteraceae	8.12	0	0.22
GB14_BACTERO2	k__Bacteria;p__Bacteroidetes;c__Bacteroidia;o__Bacteroidales	25.68	2.62	1.21
GB14_BACTERIA4	k__Bacteria	44.03	0	0.61
GB14_BACTERIA5	k__Bacteria	45.24	3.3	2.65
GB14_DEHALOC2	k__Bacteria;p__Chloroflexi;c__Dehalococcoidetes	42.63	0	0.95
Ref_GB14_BACTERIA6	k__Bacteria	17.63	1.72	0.54
Ref_GB14_ARCHAEA2	k__Archaea (root)	25.68	0	0.89
Ref_GB14_ARCHAEA3	k__Bacteria	18.65	1.72	0.56
Ref_GB14_CYANOBA2	k__Bacteria;p__Cyanobacteria	22.41	1.72	1.56
GB14_CYANOBA_3-contigs	NA	0	0	1.34
Ref_GB14_EURYARC7	k__Archaea;p__Euryarchaeota	18.54	1.66	0.27
Ref_GB14_METHANO	k__Archaea;p__Euryarchaeota;c__Methanobacteria	37.38	2.34	0.57
bin_3510.11	NA	4.17	0	0.67
bin_3510.33	NA	12.5	4.17	0.63
bin_cb2.12	NA	0	0	0.2
bin_cb2.16	NA	4.17	0	0.22
bin_cb2.30	NA	0	0	0.39
bin_cb2.4	NA	8.33	0	0.36
bin_gb14.20	NA	0	0	0.66

## Sheet: Supplementary Table 5
Table S5: Lysogenic MAGs identified in the bacterial and archaeal sequences
MAG ID	MAG Taxonomy	GC % of MAG	Viral contig within the MAG	GC % of viral contig	RefSeqID of viral contig	RefSeq taxonomy of viral contig	tblastx of viral contigs against NCBI RefSeq Viral database												Lineage of viral contig based on Virus- Host Database	Host of the viral contig based on the Virus- Host Database
							pident	length	mismatch	gapopen	qstart	qend	sstart	send	evalue	bitscore	qcovs	qcovshsp
CB2_BACTERIA1	k__Bacteria	34.9	>NODE_412_length_15947_cov_12.0441	34.4	NC_021787.2	Listeria phage LP-037, complete genome	45.299	117	64	0	1306	1656	22420	22770	4.22e-26	102	4	1	Viruses; Caudovirales; Siphoviridae; Homburgvirus; Listeria virus LP37	Bacteria; Firmicutes; Bacilli; Bacillales; Listeriaceae; Listeria
CB2_BACTERIA4	k__Bacteria	51.8	>NODE_2801_length_5218_cov_5.44235	54.1	NC_032001.1	Only Syngen Nebraska virus 5, complete genome	39.655	116	70	0	1054	1401	312571	312224	5.44e-36	94.5	18	2	Viruses; Phycodnaviridae; Chlorovirus; unclassified Chlorovirus	Eukaryota; Viridiplantae; Chlorophyta; Trebouxiophyceae; Chlorellales; Chlorellaceae; Chlorella
			>NODE_1719_length_6741_cov_3.08936	48.5	NC_019418.1	Streptococcus phage phiNJ2, complete genome	39.286	140	85	0	3215	2796	36036	36455	3.98e-30	135	6	6	Viruses; Caudovirales; Siphoviridae; unclassified Siphoviridae	Bacteria; Firmicutes; Bacilli; Lactobacillales; Streptococcaceae; Streptococcus
CB2_FLAVOBA2	k__Bacteria;p__Bacteroidetes;c__Flavobacteriia;o__Flavobacteriales;f__Flavobacteriaceae	34.9	>NODE_4627_length_4088_cov_4.5534	31.5	NC_018272.1	Persicivirga phage P12024L, complete genome	62.843	401	149	0	1792	590	22741	23943	0	631	38	10	Viruses; Caudovirales; Siphoviridae; Inhavirus; Nonlabens virus P12024L	Bacteria; Bacteroidetes; Flavobacteriia; Flavobacteriales; Flavobacteriaceae
			>NODE_4315_length_4226_cov_8.30544	32.1	NC_027125.1	Flavobacterium phage FCL-2, complete genome	68.548	124	39	0	519	148	37596	37967	5.02e-51	204	10	3	Viruses; Caudovirales; Myoviridae; Ficleduovirus; Flavobacterium virus FCL2	Bacteria; Bacteroidetes; Flavobacteriia; Flavobacteriales; Flavobacteriaceae; Flavobacterium
			>NODE_2634_length_5375_cov_6.10823	29.5	NC_018271.1	Persicivirga phage P12024S, complete genome	43.494	269	152	0	1811	1005	18820	19626	2.2e-100	270	27	5	Viruses; Caudovirales; Siphoviridae; Inhavirus; Nonlabens virus P12024L	Bacteria; Bacteroidetes; Flavobacteriia; Flavobacteriales; Flavobacteriaceae
			>NODE_10570_length_2807_cov_5.95933	31.7	NC_024123.1	Pseudomonas phage KPP25 DNA, complete sequence	46.429	56	30	0	2595	2762	21042	20875	2.95e-19	55.1	15	2	Viruses; Caudovirales; Podoviridae; Kochitakasuvirus; Pseudomonas virus KPP25	Bacteria; Proteobacteria; Gammaproteobacteria; Pseudomonadales; Pseudomonadaceae; Pseudomonas; Pseudomonas aeruginosa group
CB2_THIOALK	k__Bacteria;p__Proteobacteria;c__Gammaproteobacteria;o__Chromatiales;f__Ectothiorhodospiraceae;g__Thioalkalivibrio;s__Thioalkalivibrio_thiocyanoxidans	65.6	>NODE_6959_length_3382_cov_2.3361	63.5	NC_029057.1	Vibrio phage qdvp001, partial genome	45.946	111	60	0	11	343	73712	73380	4.59e-42	130	18	3	Viruses; Caudovirales; Myoviridae; unclassified Myoviridae	Bacteria; Proteobacteria; Gammaproteobacteria; Vibrionales; Vibrionaceae; Vibrio; Vibrio harveyi group
Ref_CB2_BACTERO1	k__Bacteria;p__Bacteroidetes;c__Bacteroidia;o__Bacteroidales	35.9	>NODE_9294_length_2975_cov_2.71103	33.4	NC_011183.1	Feldmannia species virus, complete genome	24	100	76	0	360	659	140069	140368	2e-06	51	13	3	Viruses; Phycodnaviridae; Phaeovirus	Eukaryota; Phaeophyceae; Ectocarpales; Acinetosporaceae
			>NODE_6238_length_3553_cov_2.92294	38.1	#N/A	#N/A	#N/A	#N/A	#N/A	#N/A	#N/A	#N/A	#N/A	#N/A	#N/A	#N/A	#N/A	#N/A	NA	NA
			>NODE_5590_length_3739_cov_4.35382	38.2	NC_028749.1	Brevibacillus phage Sundance, complete genome	33.051	118	79	0	2333	2686	4807	5160	2.94e-20	88.6	13	3	Viruses; Caudovirales; Siphoviridae; unclassified Siphoviridae	Bacteria; Firmicutes; Bacilli; Bacillales; Paenibacillaceae; Brevibacillus
Ref_CB2_HALANAE3	k__Bacteria;p__Firmicutes;c__Clostridia_2;o__Halanaerobiales;f__Halanaerobiaceae	30.5	>NODE_9434_length_2954_cov_2.37566	28.1	NC_006884.2	Prochlorococcus phage P-SSM4, complete genome	53.333	135	63	0	407	3	162727	163131	1.09e-101	178	44	5	Viruses; Caudovirales; Myoviridae; unclassified Myoviridae	Bacteria; Cyanobacteria; Synechococcales; Prochloraceae
			>NODE_6628_length_3459_cov_2.35714	29.8	NC_036594.1	Orpheovirus IHUMI-LCC2 genome assembly, complete genome: monopartite	32.323	99	67	0	965	1261	1294318	1294022	7.04e-18	75.3	12	3	Viruses; Phycodnaviridae; unclassified Phycodnaviridae	Eukaryota; Tubulinea; Echinamoebida; Vermamoeba
			>NODE_12370_length_2610_cov_2.5292	28.2	NC_025422.1	Caulobacter phage Cr30, complete genome	64.286	42	15	0	2260	2135	61600	61475	1.09e-15	79.4	8	2	Viruses; Caudovirales; Myoviridae; unclassified Myoviridae	Bacteria; Proteobacteria; Alphaproteobacteria; Caulobacterales; Caulobacteraceae; Caulobacter
			>NODE_11096_length_2744_cov_4.36645	29.4	NC_015283.1	Prochlorococcus phage P-RSM4, complete genome	32.877	146	98	0	2735	2298	164511	164948	4.39e-23	111	16	16	Viruses; Caudovirales; Myoviridae; unclassified Myoviridae	Bacteria; Cyanobacteria; Synechococcales; Prochloraceae; Prochlorococcus
Ref_CB2_PORPHYR	k__Bacteria;p__Bacteroidetes;c__Bacteroidia;o__Bacteroidales;f__Porphyromonadaceae	37.1	>NODE_2907_length_5107_cov_5.19217	40.4	NC_028763.1	Polaribacter phage P12002S, complete genome	58.586	99	41	0	4309	4013	33785	33489	2.59e-30	132	7	2	Viruses; Caudovirales; Siphoviridae; Incheonvrus; Polaribacter virus P12002S	Bacteria; Bacteroidetes; Flavobacteriia; Flavobacteriales; Flavobacteriaceae
			>NODE_11882_length_2658_cov_4.774	32.8	NC_018271.1	Persicivirga phage P12024S, complete genome	65.517	87	30	0	1537	1797	19009	19269	1.54e-91	141	50	3	Viruses; Caudovirales; Siphoviridae; Inhavirus; Nonlabens virus P12024L	Bacteria; Bacteroidetes; Flavobacteriia; Flavobacteriales; Flavobacteriaceae
bin_3510.33	NA	54.3	>NODE_4413_length_4353_cov_2.64576	56.5	NC_018279.1	Salmonella phage vB_SosS_Oslo, complete genome	65.421	107	37	0	3382	3702	24675	24995	9.57e-78	164	23	2	Viruses; Caudovirales; Siphoviridae; unclassified Siphoviridae	Bacteria; Proteobacteria; Gammaproteobacteria; Enterobacterales; Enterobacteriaceae
GSL3510_BACTERIA3	k__Bacteria	34.9	>NODE_5474_length_3871_cov_6.50374	38.6	NC_020489.1	Rhodobacter phage RcapNL, complete genome	29.73	148	104	0	1278	835	11676	12119	3.34e-11	72.1	11	11	Viruses; Caudovirales; Siphoviridae; unclassified Siphoviridae	Bacteria; Proteobacteria; Alphaproteobacteria; Rhodobacterales; Rhodobacteraceae; Rhodobacter
			>NODE_2413_length_6199_cov_8.92078	33.1	NC_031912.1	Flavobacterium phage Fpv20, complete genome	42	50	29	0	129	278	79749	79600	6.9e-06	55.1	2	2	Viruses; Caudovirales; Podoviridae; Fipvunavirus; unclassified Fipvunavirus	Bacteria; Bacteroidetes; Flavobacteriia; Flavobacteriales; Flavobacteriaceae; Flavobacterium
GSL3510_BACTERIA6	k__Bacteria	45.7	>NODE_983_length_10481_cov_6.57099	42.1	NC_028112.1	Yellowstone lake phycodnavirus 1 DNA, complete genome, isolate: 1	35.088	114	74	0	473	814	15194	14853	1.94e-21	96.8	8	1	NA
GSL3510_BACTERO	k__Bacteria;p__Bacteroidetes;c__Bacteroidia;o__Bacteroidales	42.2	>NODE_5745_length_3778_cov_14.9627	38.8	NC_018264.1	Thermoanaerobacterium phage THSA-485A, complete genome	41.935	93	54	0	219	497	26645	26367	2.74e-27	97.3	11	2	Viruses; Caudovirales; Siphoviridae; unclassified Siphoviridae	Bacteria; Firmicutes; Clostridia; Thermoanaerobacterales; Thermoanaerobacterales Family III. Incertae Sedis; Thermoanaerobacterium
			>NODE_1751_length_7433_cov_5.26376	42.4	NC_022915.1	Ralstonia phage RSK1 DNA, complete genome	39.474	76	46	0	6385	6158	1027	1254	3.56e-44	92.7	9	1	Viruses; Caudovirales; Podoviridae; unclassified Podoviridae	Bacteria; Proteobacteria; Betaproteobacteria; Burkholderiales; Burkholderiaceae; Ralstonia
			>NODE_1040_length_10115_cov_7.14407	37.3	NC_023614.1	Croceibacter phage P2559Y, complete genome	47.059	136	72	0	4931	4524	745	1152	3.79e-82	153	9	1	Viruses; Caudovirales; Siphoviridae; unclassified Siphoviridae	Bacteria; Bacteroidetes; Flavobacteriia; Flavobacteriales; Flavobacteriaceae; Croceibacter
GSL3510_DEHALOC	k__Bacteria;p__Chloroflexi;c__Dehalococcoidetes	54.7	>NODE_7259_length_3346_cov_2.81671	54.4	NC_023719.1	Bacillus phage G, complete genome	53.125	64	30	0	3261	3070	181266	181457	3.11e-16	88.6	12	2	Viruses; Caudovirales; Myoviridae	Bacteria; Firmicutes; Bacilli; Bacillales; Bacillaceae; Bacillus
GSL3510_DESULFO2	k__Bacteria;p__Proteobacteria;c__Deltaproteobacteria;o__Desulfobacterales;f__Desulfobacteraceae	50.4	>NODE_6803_length_3456_cov_4.98498	50.5	NC_020481.1	Pelagibacter phage HTVC010P, complete genome	56.522	138	60	0	1288	875	5884	6297	1.08e-135	182	52	4	Viruses; Caudovirales; Podoviridae; unclassified Podoviridae	Bacteria; Proteobacteria; Alphaproteobacteria; Pelagibacterales; Pelagibacteraceae; Candidatus Pelagibacter
			>NODE_5115_length_4010_cov_6.17899	50.6	NC_007804.2	Escherichia phage phiV10, complete genome	60.504	119	47	0	1059	703	1330	1686	5.84e-83	178	23	3	Viruses; Caudovirales; Podoviridae; Uetakevirus; Escherichia virus phiV10	Bacteria; Proteobacteria; Gammaproteobacteria; Enterobacterales; Enterobacteriaceae; Escherichia
GSL3510_HALOBAC1	k__Archaea;p__Euryarchaeota;c__Halobacteria;o__Halobacteriales;f__Halobacteriaceae	59.5	>NODE_3726_length_4786_cov_4.07641	60.7	NC_021330.1	Halovirus HCTV-1, complete genome	67.5	40	13	0	3070	3189	31393	31274	4.2e-30	73.5	16	1	Viruses; unclassified viruses; unclassified DNA viruses; unclassified archaeal dsDNA viruses; Haloviruses	Archaea; Euryarchaeota; Halobacteria; Halobacteriales; Haloarculaceae; Haloarcula
GSL3510_PLANCTO2	k__Bacteria;p__Planctomycetes;c__Planctomycetia;o__Planctomycetales;f__Planctomycetaceae	67.4	>NODE_6143_length_3647_cov_2.50568	66.6	NC_028976.1	Streptomyces phage Izzy, complete genome	58.667	75	31	0	3407	3631	40764	40540	1.85e-22	99.1	13	2	Viruses; Caudovirales; Siphoviridae; Arquatrovirinae; Likavirus; Streptomyces virus Izzy	Bacteria; Actinobacteria; Actinobacteria; Streptomycetales; Streptomycetaceae; Streptomyces; Streptomyces griseus group; Streptomyces griseus subgroup
Ref_GSL3510_ARCHAEA2	k__Archaea (root)	31.7	>NODE_8599_length_3079_cov_3.81572	29.6	NC_031922.1	Synechococcus phage S-CAM9 isolate 1109NB16, complete genome	43.651	126	71	0	1505	1128	91167	91544	8.66e-72	136	41	4	Viruses; Caudovirales; Myoviridae; unclassified Myoviridae	Bacteria; Cyanobacteria; Synechococcales; Synechococcaceae; Synechococcus
Ref_GSL3510_DESULFO1	k__Bacteria;p__Proteobacteria;c__Deltaproteobacteria;o__Desulfobacterales;f__Desulfobacteraceae	53.5	>NODE_4909_length_4093_cov_5.16389	51.7	#N/A	#N/A	#N/A	#N/A	#N/A	#N/A	#N/A	#N/A	#N/A	#N/A	#N/A	#N/A	#N/A	#N/A	NA	NA
Ref_GSL3510_DESULFO3	k__Bacteria;p__Proteobacteria;c__Deltaproteobacteria;o__Desulfobacterales;f__Desulfobacteraceae	56.6	>NODE_2256_length_6433_cov_4.21123	60.5	NC_018843.1	Salmonella phage SSU5, complete genome	59.677	62	25	0	4817	5002	47751	47936	7.26e-36	91.3	10	1	Viruses; Caudovirales; Siphoviridae; Nickievirus; unclassified Nickievirus	Bacteria; Proteobacteria; Gammaproteobacteria; Enterobacterales; Enterobacteriaceae; Salmonella; Salmonella enterica
bin_gb14.20	NA	43.4	>NODE_5722_length_3560_cov_10.5517	42.1	NC_018264.1	Thermoanaerobacterium phage THSA-485A, complete genome	42.529	87	50	0	1350	1610	26624	26364	8.53e-27	99.6	11	2	Viruses; Caudovirales; Siphoviridae; unclassified Siphoviridae	Bacteria; Firmicutes; Clostridia; Thermoanaerobacterales; Thermoanaerobacterales Family III. Incertae Sedis; Thermoanaerobacterium
GB14_BACTERIA2	k__Bacteria	43.7	>NODE_943_length_10176_cov_8.54025	50.2	NC_023693.1	Enterobacteria phage phi92, complete genome	50.413	121	60	0	7402	7040	27371	27009	4.28e-54	150	22	1	Viruses; Caudovirales; Myoviridae; unclassified Myoviridae	Bacteria; Proteobacteria; Gammaproteobacteria; Enterobacterales; Enterobacteriaceae; Escherichia
GB14_BACTERIA4	k__Bacteria	43.3	>NODE_2144_length_6003_cov_2.76106	42.6	NC_011183.1	Feldmannia species virus, complete genome	35.385	65	42	0	4850	5044	18230	18424	6.08e-10	57.4	5	1	Viruses; Phycodnaviridae; Phaeovirus	Eukaryota; Phaeophyceae; Ectocarpales; Acinetosporaceae
GB14_BACTERO1	k__Bacteria;p__Bacteroidetes;c__Bacteroidia;o__Bacteroidales	42	>NODE_2631_length_5372_cov_10.3521	38.9	NC_020854.1	Cyanophage KBS-S-2A genomic sequence	34.677	124	81	0	1304	933	8474	8103	4.47e-25	108	10	2	Viruses; Caudovirales; Siphoviridae; unclassified Siphoviridae	Bacteria; Cyanobacteria; Synechococcales; Synechococcaceae; Synechococcus
GB14_BACTERO2	k__Bacteria;p__Bacteroidetes;c__Bacteroidia;o__Bacteroidales	42.5	>NODE_2409_length_5629_cov_2.94965	43.6	NC_016164.1	Synechococcus phage S-CBS1, complete genome	32.258	124	84	0	2033	2404	21041	20670	1.9e-19	100	7	7	Viruses; Caudovirales; Siphoviridae; unclassified Siphoviridae	Bacteria; Cyanobacteria; Synechococcales; Synechococcaceae; Synechococcus
GB14_CHLOROF1	k__Bacteria;p__Chloroflexi	61.5	>NODE_11544_length_2511_cov_4.31586	61.7	NC_007024.1	Xanthomonas phage Xp15, complete genome	39.785	93	56	0	3	281	35855	35577	5.12e-57	88.6	42	4	Viruses; Caudovirales; Siphoviridae; unclassified Siphoviridae	Bacteria; Proteobacteria; Gammaproteobacteria; Xanthomonadales; Xanthomonadaceae; Xanthomonas
GB14_DEHALOC2	k__Bacteria;p__Chloroflexi;c__Dehalococcoidetes	51.2	>NODE_3407_length_4672_cov_4.80132	50.8	NC_002687.1	Ectocarpus siliculosus virus 1, complete genome	31.25	64	44	0	2585	2394	258407	258598	2.59e-09	53.8	6	1	Viruses; Phycodnaviridae; Phaeovirus	Eukaryota; Phaeophyceae; Ectocarpales; Ectocarpaceae; Ectocarpus
GB14_EURYARC6	k__Archaea;p__Euryarchaeota	30.6	>NODE_5861_length_3514_cov_4.1491	28.5	NC_027334.1	Aurantimonas phage AmM-1 DNA, complete sequence	42.553	94	54	0	611	330	47454	47735	2.22e-27	87.7	14	3	Viruses; Caudovirales; Myoviridae; unclassified Myoviridae	Bacteria; Proteobacteria; Alphaproteobacteria; Rhizobiales; Aurantimonadaceae; Aurantimonas
			>NODE_4917_length_3845_cov_4.60059	29.3	NC_014229.1	Streptomyces phage phiSASD1, complete genome	44.898	49	27	0	2282	2428	8634	8780	4e-14	61.1	9	1	Viruses; Caudovirales; Siphoviridae; unclassified Siphoviridae	Bacteria; Actinobacteria; Actinobacteria; Streptomycetales; Streptomycetaceae; Streptomyces
GB14_PLANCTO1	k__Bacteria;p__Planctomycetes;c__Planctomycetia;o__Planctomycetales;f__Planctomycetaceae	67.6	>NODE_35_length_82185_cov_14.3017	69.2	NC_021347.1	Rhodococcus phage E3, complete genome	31.765	85	58	0	10188	9934	112474	112728	2.04e-11	50.1	11	1	Viruses; Caudovirales; Myoviridae; unclassified Myoviridae	Bacteria; Actinobacteria; Actinobacteria; Corynebacteriales; Nocardiaceae; Rhodococcus
Ref_GB14_BACTERIA6	k__Bacteria	32.2	>NODE_10302_length_2655_cov_1.839	30.1	NC_021321.1	Halovirus HRTV-8, complete genome	42.963	135	77	0	927	523	28734	29138	4.57e-48	136	28	5	Viruses; Caudovirales; Myoviridae; unclassified Myoviridae	Archaea; Euryarchaeota; Halobacteria; Haloferacales; Halorubraceae; Halorubrum

## Sheet: Supplementary Table 6
Table S6: Lysogenic MAGs identified in the viral sequences
Viral Bin ID	Bin Taxonomy	GC% of MAG	Viral Contig within the Bin	GC% of viral contig	RefSeqID of viral contig	RefSeq taxonomy of viral contig	tblastx of viral contigs against NCBI RefSeq Viral database												Lineage of viral contig based on Virus- Host Database	Host of the viral contig based on the Virus- Host Database
							pident	length	mismatch	gapopen	qstart	qend	sstart	send	evalue	bitscore	qcovs	qcovshsp
bin_cb2_viral.1	k__Bacteria;p__Proteobacteria;c__Gammaproteobacteria;o__Xanthomonadales;f__Xanthomonadaceae;g__Stenotrophomonas	67.2	>NODE_1972_length_3840_cov_1.85349	65.5	NC_022915.1	Ralstonia phage RSK1 DNA, complete genome	75.556	45	11	0	1460	1326	34876	34742	1.32e-45	90	11	1	Viruses; Caudovirales; Podoviridae; unclassified Podoviridae	Bacteria; Proteobacteria; Betaproteobacteria; Burkholderiales; Burkholderiaceae; Ralstonia
			>NODE_1782_length_4030_cov_2.01179	64.5	NC_019705.1	Enterobacteria phage mEpX2, complete genome	55.714	140	62	0	4030	3611	6340	6759	0	196	59	3	Viruses; Caudovirales; Siphoviridae; Hendrixvirus; Escherichia virus mEpX2	Bacteria; Proteobacteria; Gammaproteobacteria; Enterobacterales; Enterobacteriaceae; Escherichia
			>NODE_1759_length_4054_cov_1.88872	63.9	NC_019720.1	Enterobacterial phage mEp213, complete genome	44.724	199	110	0	3411	4007	5252	5848	1.34e-138	210	50	5	Viruses; Caudovirales; Siphoviridae; unclassified Siphoviridae	Bacteria; Proteobacteria; Gammaproteobacteria; Enterobacterales; Enterobacteriaceae; Escherichia
bin_cb2_viral.2	k__Bacteria;p__Actinobacteria;c__Actinobacteria;o__Actinomycetales;f__Microbacteriaceae;g__Microbacterium	68.5	>NODE_10700_length_1725_cov_1.24593	68.7	NC_007914.1	His1 virus, complete genome	50.36	139	69	0	892	476	13189	13605	2.89e-57	171	47	8	Viruses; Salterprovirus	Archaea; Euryarchaeota; Halobacteria; Halobacteriales; Haloarculaceae; Haloarcula
bin_cb2_viral.3	k__Bacteria;p__Proteobacteria;c__Gammaproteobacteria;o__Pseudomonadales;f__Pseudomonadaceae;g__Pseudomonas	60.3	>NODE_7_length_252996_cov_8.24678	59.6	NC_005262.3	Burkholderia cepacia phage Bcep22, complete genome	69.432	229	70	0	7247	6561	13541	14227	6.36e-106	353	2	1	Viruses; Caudovirales; Podoviridae; Lessievirus	Bacteria; Proteobacteria; Betaproteobacteria; Burkholderiales; Burkholderiaceae
			>NODE_26_length_66077_cov_8.35327	59.8	NC_010342.1	Halomonas phage phiHAP-1, complete genome	56.188	404	177	0	6163	4952	14375	15586	0	502	45	2	Viruses; Caudovirales; Myoviridae; Hapunavirus	Bacteria; Proteobacteria; Gammaproteobacteria; Oceanospirillales; Halomonadaceae; Halomonas
			>NODE_15_length_149648_cov_8.83366	57.4	NC_027296.1	NA	56.471	255	111	0	54363	53599	5960	6724	0	349	5	0	Viruses; Caudovirales; Myoviridae; Kleczkowskavirus; unclassified Kleczkowskavirus	Bacteria; Proteobacteria; Alphaproteobacteria; Rhizobiales; Rhizobiaceae; Rhizobium
bin_cb2_viral.4	NA	31	>NODE_9706_length_1810_cov_3.45633	39	NC_028763.1	NA	41.379	58	34	0	179	6	5418	5591	5.3e-07	57	10	10	Viruses; Caudovirales; Siphoviridae; Incheonvrus; Polaribacter virus P12002S	Bacteria; Bacteroidetes; Flavobacteriia; Flavobacteriales; Flavobacteriaceae
			>NODE_9000_length_1879_cov_2.98345	33.9	NC_021802.1	Cellulophaga phage phi10:1, complete genome	56.881	109	47	0	1324	1650	24301	24627	3.43e-37	157	17	6	Viruses; Caudovirales; Siphoviridae; unclassified Siphoviridae	Bacteria; Bacteroidetes; Flavobacteriia; Flavobacteriales; Flavobacteriaceae; Cellulophaga
			>NODE_8981_length_1881_cov_1.91049	30.1	NC_006356.2	Flavobacterium phage 11b, complete genome	82.192	73	13	0	255	37	35382	35600	4.54e-73	157	35	4	Viruses; Caudovirales; Siphoviridae; unclassified Siphoviridae	Bacteria; Bacteroidetes; Flavobacteriia; Flavobacteriales; Flavobacteriaceae; Flavobacterium
			>NODE_8895_length_1888_cov_8.01363	35.4	NC_023555.1	Edwardsiella phage eiAU-183, complete genome	41.791	67	39	0	1856	1656	17422	17222	7.63e-11	69.8	11	11	Viruses; Caudovirales; Siphoviridae; Eiauvirus; unclassified Eiauvirus	Bacteria; Proteobacteria; Gammaproteobacteria; Enterobacterales; Hafniaceae; Edwardsiella
			>NODE_8839_length_1894_cov_5.27448	34	NC_030902.1	NA	38.333	60	37	0	182	3	728	907	1.6e-09	46.4	17	3	Viruses; Caudovirales; Siphoviridae; unclassified Siphoviridae	Bacteria; Actinobacteria; Actinobacteria; Corynebacteriales; Gordoniaceae; Gordonia
			>NODE_8363_length_1946_cov_5.87795	29.4	NC_021802.1	Cellulophaga phage phi10:1, complete genome	62.222	45	17	0	140	6	24301	24435	3.29e-12	74.4	7	7	Viruses; Caudovirales; Siphoviridae; unclassified Siphoviridae	Bacteria; Bacteroidetes; Flavobacteriia; Flavobacteriales; Flavobacteriaceae; Cellulophaga
			>NODE_7946_length_1998_cov_4.1256	30.6	NC_017968.1	NA	32.11	109	74	0	1064	1390	42838	42512	2.84e-17	64.8	20	5	Viruses; Caudovirales; Siphoviridae; Phietavirus; unclassified Phietavirus	Bacteria; Firmicutes; Bacilli; Bacillales; Staphylococcaceae; Staphylococcus
			>NODE_7743_length_2026_cov_2.63138	32.2	NC_031023.1	NA	36.364	121	77	0	1581	1219	23290	23652	2.14e-18	95	18	18	Viruses; Caudovirales; Siphoviridae; unclassified Siphoviridae	Bacteria; Firmicutes; Bacilli; Lactobacillales; Streptococcaceae; Streptococcus
			>NODE_7736_length_2027_cov_4.18632	29.5	NC_024697.1	Aureococcus anophagefferens virus isolate BtV-01, complete genome	48.78	82	42	0	983	738	312229	312474	6e-19	96.8	12	4	Viruses; Phycodnaviridae; unclassified Phycodnaviridae	Eukaryota; Pelagophyceae; Pelagomonadales; Aureococcus
			>NODE_7687_length_2033_cov_1.79748	30.9	NC_018276.1	NA	48.837	86	44	0	1255	1512	43987	44244	2.4e-39	106	33	4	Viruses; Caudovirales; Siphoviridae; unclassified Siphoviridae	Bacteria; Bacteroidetes; Flavobacteriia; Flavobacteriales; Flavobacteriaceae; Croceibacter
			>NODE_7663_length_2035_cov_2.64885	34.9	NC_021803.1	Cellulophaga phage phi13:2, complete genome	64.228	123	44	0	1497	1129	15631	15999	6.94e-83	200	35	6	Viruses; Caudovirales; Podoviridae; unclassified Podoviridae	Bacteria; Bacteroidetes; Flavobacteriia; Flavobacteriales; Flavobacteriaceae; Cellulophaga
			>NODE_7570_length_2046_cov_2.42522	31.7	NC_030902.1	NA	50	44	22	0	318	187	1016	1147	1.57e-10	58.8	11	2	Viruses; Caudovirales; Siphoviridae; unclassified Siphoviridae	Bacteria; Actinobacteria; Actinobacteria; Corynebacteriales; Gordoniaceae; Gordonia
			>NODE_7542_length_2049_cov_1.53746	35.8	NA	NA	#N/A	#N/A	#N/A	#N/A	#N/A	#N/A	#N/A	#N/A	#N/A	#N/A	#N/A	#N/A	NA	NA
			>NODE_7521_length_2053_cov_3.24611	31.9	NC_020847.1	Cyanophage MED4-184 genomic sequence	60.748	107	42	0	535	215	17588	17908	5.86e-62	168	33	5	Viruses; Caudovirales; Siphoviridae; unclassified Siphoviridae	Bacteria; Cyanobacteria; Synechococcales; Prochloraceae
			>NODE_7404_length_2067_cov_1.90464	35.5	NC_020877.1	Staphylococcus phage vB_SauM_Romulus, complete genome	52.174	69	33	0	1619	1825	67177	67383	4.46e-15	84	13	3	Viruses; Caudovirales; Herelleviridae; Twortvirinae; Silviavirus; Staphylococcus virus Remus	Bacteria; Firmicutes; Bacilli; Bacillales; Staphylococcaceae; Staphylococcus
			>NODE_699_length_6321_cov_4.97707	27.8	NC_018271.1	NA	29.167	72	51	0	3039	2824	26994	27209	1.45e-47	60.6	20	1	Viruses; Caudovirales; Siphoviridae; Inhavirus; Nonlabens virus P12024L	Bacteria; Bacteroidetes; Flavobacteriia; Flavobacteriales; Flavobacteriaceae
			>NODE_6953_length_2126_cov_3.33517	33.3	NC_020847.1	Cyanophage MED4-184 genomic sequence	59.091	110	45	0	542	213	17579	17908	7.07e-59	171	33	5	Viruses; Caudovirales; Siphoviridae; unclassified Siphoviridae	Bacteria; Cyanobacteria; Synechococcales; Prochloraceae
			>NODE_6713_length_2163_cov_1.89735	29.8	NC_020079.1	Escherichia phage phAPEC8, complete genome	41.558	77	45	0	859	1089	110424	110194	1.18e-09	58.8	15	4	Viruses; Caudovirales; Myoviridae; unclassified Myoviridae	Bacteria; Proteobacteria; Gammaproteobacteria; Enterobacterales; Enterobacteriaceae; Escherichia
			>NODE_6451_length_2202_cov_3.81301	25.7	NC_018271.1	NA	23.077	104	80	0	1069	1380	3798	4109	3.77e-08	61.1	14	14	Viruses; Caudovirales; Siphoviridae; Inhavirus; Nonlabens virus P12024L	Bacteria; Bacteroidetes; Flavobacteriia; Flavobacteriales; Flavobacteriaceae
			>NODE_6404_length_2210_cov_1.87806	32.1	NC_021799.1	Cellulophaga phage phi19:1, complete genome	43.75	80	45	0	1969	2208	11999	12238	1.74e-42	92.7	33	4	Viruses; Caudovirales; Siphoviridae; unclassified Siphoviridae	Bacteria; Bacteroidetes; Flavobacteriia; Flavobacteriales; Flavobacteriaceae; Cellulophaga
			>NODE_6203_length_2239_cov_6.11411	32.8	NC_007967.1	Streptomyces phage mu1/6, complete genome	43.75	112	63	0	624	289	19902	20237	1.73e-26	122	15	15	Viruses; Caudovirales; Siphoviridae; unclassified Siphoviridae	Bacteria; Actinobacteria; Actinobacteria; Streptomycetales; Streptomycetaceae; Kitasatospora
			>NODE_6039_length_2264_cov_2.02574	30.2	NC_017978.1	NA	39.583	48	29	0	1863	2006	30130	30273	5.13e-07	44.1	9	2	Viruses; Caudovirales; Siphoviridae; unclassified Siphoviridae	Bacteria; Firmicutes; Clostridia; Clostridiales; Clostridiaceae; Clostridium
			>NODE_576_length_6901_cov_2.69885	36.3	NC_028763.1	NA	35.632	87	56	0	5587	5847	8040	8300	5.01e-42	75.8	20	1	Viruses; Caudovirales; Siphoviridae; Incheonvrus; Polaribacter virus P12002S	Bacteria; Bacteroidetes; Flavobacteriia; Flavobacteriales; Flavobacteriaceae
			>NODE_5542_length_2360_cov_3.89163	26.9	NC_018271.1	NA	39.548	177	107	0	940	1470	3945	4475	3.79e-55	154	53	8	Viruses; Caudovirales; Siphoviridae; Inhavirus; Nonlabens virus P12024L	Bacteria; Bacteroidetes; Flavobacteriia; Flavobacteriales; Flavobacteriaceae
			>NODE_5482_length_2373_cov_1.28272	31.6	NC_017976.1	Bacillus phage PBC1, complete genome	38.571	70	43	0	496	287	8744	8953	4.73e-13	57.4	15	3	Viruses; Caudovirales; Siphoviridae; unclassified Siphoviridae	Bacteria; Firmicutes; Bacilli; Bacillales; Bacillaceae; Bacillus; Bacillus cereus group
			>NODE_5372_length_2395_cov_3.14286	35.8	NC_018264.1	Thermoanaerobacterium phage THSA-485A, complete genome	40.426	94	56	0	1992	2273	26645	26364	1.1e-26	95.9	17	4	Viruses; Caudovirales; Siphoviridae; unclassified Siphoviridae	Bacteria; Firmicutes; Clostridia; Thermoanaerobacterales; Thermoanaerobacterales Family III. Incertae Sedis; Thermoanaerobacterium
			>NODE_537_length_7132_cov_2.98144	34	NC_019709.1	Enterobacteria phage mEpX1, complete genome	33.019	106	71	0	6077	6394	4390	4707	2.29e-15	77.6	6	1	Viruses; Caudovirales; Siphoviridae; Hendrixvirus; Escherichia virus mEpX1	Bacteria; Proteobacteria; Gammaproteobacteria; Enterobacterales; Enterobacteriaceae; Escherichia
			>NODE_52_length_28011_cov_6.27119	27.2	NC_034248.1	NA	43.662	71	40	0	22059	21847	111703	111915	7.02e-22	77.1	2	0	Viruses; Caudovirales; Siphoviridae; Nickievirus; unclassified Nickievirus	Bacteria; Proteobacteria; Alphaproteobacteria; Rhizobiales; Rhizobiaceae; Rhizobium
			>NODE_4773_length_2540_cov_4.41981	36.6	NC_011222.1	Bacteroides phage B40-8, complete genome	56.931	202	87	0	714	109	35876	36481	1.43e-84	285	28	8	Viruses; Caudovirales; Siphoviridae; unclassified Siphoviridae	Bacteria; Bacteroidetes; Bacteroidia; Bacteroidales; Bacteroidaceae; Bacteroides
			>NODE_449_length_7720_cov_3.00382	32.2	NC_018084.1	Clostridium phage phiZP2, complete genome	46.296	54	29	0	4643	4482	5274	5435	2.03e-14	63.4	7	1	Viruses; Caudovirales; Podoviridae; Picovirinae; unclassified Picovirinae	Bacteria; Firmicutes; Clostridia; Clostridiales; Clostridiaceae; Clostridium
			>NODE_4440_length_2634_cov_2.3937	26.3	NC_009990.1	Thalassomonas phage BA3, complete genome	51.064	47	23	0	353	213	35863	36003	5.66e-13	61.6	8	2	Viruses; Caudovirales; Podoviridae; unclassified Podoviridae	Bacteria; Proteobacteria; Gammaproteobacteria; Alteromonadales; Colwelliaceae; Thalassotalea
			>NODE_4403_length_2646_cov_1.90274	35.4	NC_029100.1	NA	46.429	56	30	0	320	487	20118	19951	3.61e-13	78	6	6	Viruses; Caudovirales; Siphoviridae; unclassified Siphoviridae	Bacteria; Proteobacteria; Gammaproteobacteria; Alteromonadales; Pseudoalteromonadaceae; Pseudoalteromonas
			>NODE_383_length_8510_cov_2.88751	35.6	NC_023502.1	Rhizobium phage vB_RleS_L338C, complete genome	35.625	160	103	0	5131	5610	13705	14184	2.57e-73	139	23	2	Viruses; Caudovirales; Siphoviridae; unclassified Siphoviridae	Bacteria; Proteobacteria; Alphaproteobacteria; Rhizobiales; Rhizobiaceae; Rhizobium
			>NODE_3749_length_2866_cov_4.17963	34.3	NC_027125.1	NA	41.558	154	90	0	1190	1651	25879	26340	1.87e-77	146	57	5	Viruses; Caudovirales; Myoviridae; Ficleduovirus; Flavobacterium virus FCL2	Bacteria; Bacteroidetes; Flavobacteriia; Flavobacteriales; Flavobacteriaceae; Flavobacterium
			>NODE_3717_length_2882_cov_2.551	33.2	NC_009990.1	Thalassomonas phage BA3, complete genome	59.42	69	28	0	2101	2307	35848	36054	5.07e-30	101	11	2	Viruses; Caudovirales; Podoviridae; unclassified Podoviridae	Bacteria; Proteobacteria; Gammaproteobacteria; Alteromonadales; Colwelliaceae; Thalassotalea
			>NODE_3648_length_2910_cov_2.56198	34.4	NC_006356.2	Flavobacterium phage 11b, complete genome	56.452	62	27	0	2469	2284	6423	6608	3.67e-21	86.8	14	2	Viruses; Caudovirales; Siphoviridae; unclassified Siphoviridae	Bacteria; Bacteroidetes; Flavobacteriia; Flavobacteriales; Flavobacteriaceae; Flavobacterium
			>NODE_364_length_8655_cov_4.93562	26.9	NC_018271.1	NA	52.402	229	109	0	2446	1760	21982	22668	2.61e-101	291	14	3	Viruses; Caudovirales; Siphoviridae; Inhavirus; Nonlabens virus P12024L	Bacteria; Bacteroidetes; Flavobacteriia; Flavobacteriales; Flavobacteriaceae
			>NODE_3614_length_2924_cov_2.10547	28.4	NC_034248.1	NA	64.286	42	15	0	146	21	61774	61899	1.09e-14	73	7	1	Viruses; Caudovirales; Siphoviridae; Nickievirus; unclassified Nickievirus	Bacteria; Proteobacteria; Alphaproteobacteria; Rhizobiales; Rhizobiaceae; Rhizobium
			>NODE_3606_length_2927_cov_5.53679	29.1	NC_021799.1	Cellulophaga phage phi19:1, complete genome	51.02	98	48	0	2050	1757	24369	24662	2.29e-34	120	21	3	Viruses; Caudovirales; Siphoviridae; unclassified Siphoviridae	Bacteria; Bacteroidetes; Flavobacteriia; Flavobacteriales; Flavobacteriaceae; Cellulophaga
			>NODE_3520_length_2959_cov_2.53814	34	NC_023502.1	Rhizobium phage vB_RleS_L338C, complete genome	44.828	58	32	0	2037	2210	17789	17962	5.58e-09	64.3	6	6	Viruses; Caudovirales; Siphoviridae; unclassified Siphoviridae	Bacteria; Proteobacteria; Alphaproteobacteria; Rhizobiales; Rhizobiaceae; Rhizobium
			>NODE_3400_length_3012_cov_4.74073	33.3	NC_018276.1	NA	46.789	109	58	0	2395	2721	43320	43646	2.68e-50	120	23	4	Viruses; Caudovirales; Siphoviridae; unclassified Siphoviridae	Bacteria; Bacteroidetes; Flavobacteriia; Flavobacteriales; Flavobacteriaceae; Croceibacter
			>NODE_3347_length_3033_cov_2.60323	33.7	NC_009552.3	Geobacillus virus E2, complete genome	58.364	269	112	0	1591	785	1579	2385	0	368	64	9	Viruses; Caudovirales; Siphoviridae; unclassified Siphoviridae	Bacteria; Firmicutes; Bacilli; Bacillales; Bacillaceae
			>NODE_3281_length_3060_cov_2.94238	29.3	NC_028763.1	NA	48.75	80	41	0	2759	2520	33410	33171	3.31e-18	95	8	8	Viruses; Caudovirales; Siphoviridae; Incheonvrus; Polaribacter virus P12002S	Bacteria; Bacteroidetes; Flavobacteriia; Flavobacteriales; Flavobacteriaceae
			>NODE_3194_length_3095_cov_1.74394	34.4	NC_015465.1	Synechococcus phage S-CBS3, complete genome	45.556	90	49	0	3091	2822	26616	26347	1.02e-19	100	9	9	Viruses; Caudovirales; Siphoviridae; unclassified Siphoviridae	Bacteria; Cyanobacteria; Synechococcales; Synechococcaceae; Synechococcus
			>NODE_3156_length_3110_cov_2.59303	36	NC_021802.1	Cellulophaga phage phi10:1, complete genome	39.61	154	93	0	1350	889	24650	25111	1.18e-47	131	23	5	Viruses; Caudovirales; Siphoviridae; unclassified Siphoviridae	Bacteria; Bacteroidetes; Flavobacteriia; Flavobacteriales; Flavobacteriaceae; Cellulophaga
			>NODE_3037_length_3166_cov_3.78513	30.2	NC_021800.1	Cellulophaga phage phi46:1, complete genome	32.353	102	69	0	1402	1097	9558	9863	1.37e-34	86.3	23	3	Viruses; Caudovirales; Siphoviridae; unclassified Siphoviridae	Bacteria; Bacteroidetes; Flavobacteriia; Flavobacteriales; Flavobacteriaceae; Cellulophaga
			>NODE_2912_length_3223_cov_2.08172	37.5	NA	NA	#N/A	#N/A	#N/A	#N/A	#N/A	#N/A	#N/A	#N/A	#N/A	#N/A	#N/A	#N/A	NA	NA
			>NODE_2602_length_3400_cov_2.10938	31.6	NC_021796.1	Cellulophaga phage phi38:1, complete genome	54.369	103	47	0	754	1062	9254	8946	6.69e-71	138	34	3	Viruses; Caudovirales; Podoviridae; unclassified Podoviridae	Bacteria; Bacteroidetes; Flavobacteriia; Flavobacteriales; Flavobacteriaceae; Cellulophaga
			>NODE_2563_length_3420_cov_2.02885	35.1	NC_023863.2	Vibrio phage CHOED, complete genome	38.947	95	58	0	3110	3394	60692	60976	5.23e-19	82.2	13	3	Viruses; Caudovirales; Podoviridae; unclassified Podoviridae	Bacteria; Proteobacteria; Gammaproteobacteria; Vibrionales; Vibrionaceae; Vibrio
			>NODE_2479_length_3475_cov_2.97192	32.4	NA	NA	#N/A	#N/A	#N/A	#N/A	#N/A	#N/A	#N/A	#N/A	#N/A	#N/A	#N/A	#N/A	NA	NA
			>NODE_2436_length_3501_cov_5.9016	37.2	NC_006356.2	Flavobacterium phage 11b, complete genome	42.105	76	44	0	1949	2176	6060	6287	8.45e-29	66.6	15	2	Viruses; Caudovirales; Siphoviridae; unclassified Siphoviridae	Bacteria; Bacteroidetes; Flavobacteriia; Flavobacteriales; Flavobacteriaceae; Flavobacterium
			>NODE_2267_length_3620_cov_3.05325	33.9	NC_007734.1	Bacillus phage WBeta, complete genome	40.523	153	91	0	1034	576	1712	2170	1.7e-74	122	34	4	Viruses; Caudovirales; Siphoviridae; Wbetavirus	Bacteria; Firmicutes; Bacilli; Bacillales; Bacillaceae; Bacillus; Bacillus cereus group
			>NODE_2194_length_3673_cov_1.97011	36.7	NC_018276.1	Croceibacter phage P2559S, complete genome	36.207	116	74	0	522	175	3752	4099	1.34e-39	109	37	3	Viruses; Caudovirales; Siphoviridae; unclassified Siphoviridae	Bacteria; Bacteroidetes; Flavobacteriia; Flavobacteriales; Flavobacteriaceae; Croceibacter
			>NODE_1998_length_3817_cov_2.56667	25.1	NC_021802.1	Cellulophaga phage phi10:1, complete genome	47.222	144	76	0	2850	2419	24653	25084	6.57e-56	150	23	4	Viruses; Caudovirales; Siphoviridae; unclassified Siphoviridae	Bacteria; Bacteroidetes; Flavobacteriia; Flavobacteriales; Flavobacteriaceae; Cellulophaga
			>NODE_1953_length_3852_cov_2.70711	34.7	NC_021335.1	Halovirus HRTV-7, complete genome	52	50	24	0	567	716	27152	27003	2.49e-11	72.1	14	1	Viruses; Caudovirales; Myoviridae; unclassified Myoviridae	Archaea; Euryarchaeota; Halobacteria; Haloferacales; Halorubraceae; Halorubrum
			>NODE_1915_length_3884_cov_4.83418	35.5	NC_005262.3	Burkholderia cepacia phage Bcep22, complete genome	51.807	83	40	0	3635	3883	4029	3781	2.08e-21	105	6	6	Viruses; Caudovirales; Podoviridae; Lessievirus	Bacteria; Proteobacteria; Betaproteobacteria; Burkholderiales; Burkholderiaceae
			>NODE_13222_length_1551_cov_1.77739	33.1	NC_018272.1	Persicivirga phage P12024L, complete genome	63.107	103	38	0	638	330	25360	25668	3.52e-40	166	20	7	Viruses; Caudovirales; Siphoviridae; Inhavirus; Nonlabens virus P12024L	Bacteria; Bacteroidetes; Flavobacteriia; Flavobacteriales; Flavobacteriaceae
			>NODE_12954_length_1566_cov_3.49479	33.7	NA	NA	#N/A	#N/A	#N/A	#N/A	#N/A	#N/A	#N/A	#N/A	#N/A	#N/A	#N/A	#N/A	NA	NA
			>NODE_12522_length_1593_cov_3.07094	30.9	NC_018276.1	Croceibacter phage P2559S, complete genome	48.588	177	91	0	579	1109	43470	44000	1.09e-95	221	77	11	Viruses; Caudovirales; Siphoviridae; unclassified Siphoviridae	Bacteria; Bacteroidetes; Flavobacteriia; Flavobacteriales; Flavobacteriaceae; Croceibacter
			>NODE_12193_length_1614_cov_4.51513	32.5	NC_004167.1	Bacteriophage phi-105 DNA, complete sequence	54.63	108	49	0	1221	898	20495	20818	3.72e-36	138	32	7	Viruses; Caudovirales; Siphoviridae; unclassified Siphoviridae	Bacteria; Firmicutes; Bacilli; Bacillales; Bacillaceae; Bacillus; Bacillus subtilis group
			>NODE_1204_length_4903_cov_3.98597	33.3	NC_021794.1	Cellulophaga phage phi18:3, complete genome	67.416	89	29	0	3463	3197	7296	7030	4.05e-38	149	9	2	Viruses; Caudovirales; Podoviridae; unclassified Podoviridae	Bacteria; Bacteroidetes; Flavobacteriia; Flavobacteriales; Flavobacteriaceae; Cellulophaga
			>NODE_1202_length_4905_cov_2.59648	34.4	NA	NA	#N/A	#N/A	#N/A	#N/A	#N/A	#N/A	#N/A	#N/A	#N/A	#N/A	#N/A	#N/A	NA	NA
			>NODE_11806_length_1642_cov_3.9967	35.4	NC_019930.1	Tetrasphaera phage TJE1, complete genome	59.804	102	41	0	944	639	672	977	7.03e-55	155	32	6	Viruses; Caudovirales; Myoviridae; Tijeunavirus; Tetrasphaera virus TJE1	Bacteria; Actinobacteria; Actinobacteria; Micrococcales; Intrasporangiaceae; Tetrasphaera
			>NODE_11309_length_1678_cov_3.08897	33.1	NC_019930.1	Tetrasphaera phage TJE1, complete genome	60.92	87	34	0	2	262	729	989	2.59e-27	124	16	16	Viruses; Caudovirales; Myoviridae; Tijeunavirus; Tetrasphaera virus TJE1	Bacteria; Actinobacteria; Actinobacteria; Micrococcales; Intrasporangiaceae; Tetrasphaera
			>NODE_1106_length_5085_cov_1.9758	33.9	NC_004735.1	Rhodothermus phage RM378, complete genome	43.478	92	52	0	5085	4810	45307	45582	2.75e-21	105	5	5	Viruses; Caudovirales; Myoviridae; unclassified Myoviridae	Bacteria; Bacteroidetes; Bacteroidetes Order II. Incertae sedis; Rhodothermaceae; Rhodothermus
			>NODE_10705_length_1724_cov_4.59674	33.9	NC_009552.3	Geobacillus virus E2, complete genome	39.189	74	45	0	1427	1206	29164	29385	5.45e-12	73.5	13	13	Viruses; Caudovirales; Siphoviridae; unclassified Siphoviridae	Bacteria; Firmicutes; Bacilli; Bacillales; Bacillaceae
			>NODE_10244_length_1763_cov_5.22494	32	NC_018271.1	Persicivirga phage P12024S, complete genome	63.177	277	102	0	841	11	21982	22812	5.32e-127	441	54	16	Viruses; Caudovirales; Siphoviridae; Inhavirus; Nonlabens virus P12024L	Bacteria; Bacteroidetes; Flavobacteriia; Flavobacteriales; Flavobacteriaceae
bin_3510_viral.1	k__Bacteria;p__Proteobacteria;c__Gammaproteobacteria;o__Pseudomonadales;f__Pseudomonadaceae;g__Pseudomonas	59.1	>NODE_1_length_1784229_cov_102.819	59.2	NC_016765.1	Pseudomonas phage vB_PaeS_PMG1, complete genome	71.703	417	118	0	29812	31062	2195	3445	0	718	8	1	Viruses; Caudovirales; Siphoviridae; Detrevirus	Bacteria; Proteobacteria; Gammaproteobacteria; Pseudomonadales; Pseudomonadaceae; Pseudomonas; Pseudomonas aeruginosa group
bin_3510_viral.3	k__Bacteria;p__Proteobacteria;c__Gammaproteobacteria;o__Pseudomonadales;f__Pseudomonadaceae;g__Pseudomonas	60.3	>NODE_3_length_880368_cov_27.3162	60	NC_010342.1	Halomonas phage phiHAP-1, complete genome	56.188	404	177	0	10073	11284	14375	15586	0	502	45	2	Viruses; Caudovirales; Myoviridae; Hapunavirus	Bacteria; Proteobacteria; Gammaproteobacteria; Oceanospirillales; Halomonadaceae; Halomonas
			>NODE_2_length_1480983_cov_26.1206	60.5	NC_027296.1	NA	56.471	255	111	0	59769	59005	5960	6724	0	349	4	0	Viruses; Caudovirales; Myoviridae; Kleczkowskavirus; unclassified Kleczkowskavirus	Bacteria; Proteobacteria; Alphaproteobacteria; Rhizobiales; Rhizobiaceae; Rhizobium
bin_3510_viral.4	k__Bacteria;p__Proteobacteria;c__Gammaproteobacteria;o__Pseudomonadales;f__Pseudomonadaceae;g__Pseudomonas	60.1	>NODE_6_length_642622_cov_24.5556	59.1	NC_010342.1	Halomonas phage phiHAP-1, complete genome	57.069	389	167	0	7220	6054	14420	15586	0	500	50	3	Viruses; Caudovirales; Myoviridae; Hapunavirus	Bacteria; Proteobacteria; Gammaproteobacteria; Oceanospirillales; Halomonadaceae; Halomonas
			>NODE_12_length_381649_cov_23.7458	60	NC_023588.1	Stenotrophomonas phage Smp131, complete genome	75.676	555	135	0	30158	31822	4615	2951	0	1032	37	1	Viruses; Caudovirales; Myoviridae; Peduovirinae; Peduovirus; unclassified Peduovirus	Bacteria; Proteobacteria; Gammaproteobacteria; Xanthomonadales; Xanthomonadaceae; Stenotrophomonas; Stenotrophomonas maltophilia group
bin_gb14_viral.1	k__Bacteria;p__Proteobacteria;c__Gammaproteobacteria;o__Pseudomonadales;f__Pseudomonadaceae;g__Pseudomonas	60.1	>NODE_86_length_50356_cov_7.1092	56.4	NC_023588.1	Stenotrophomonas phage Smp131, complete genome	75.676	555	135	0	33587	35251	4615	2951	0	1032	32	1	Viruses; Caudovirales; Myoviridae; Peduovirinae; Peduovirus; unclassified Peduovirus	Bacteria; Proteobacteria; Gammaproteobacteria; Xanthomonadales; Xanthomonadaceae; Stenotrophomonas; Stenotrophomonas maltophilia group
			>NODE_121_length_32495_cov_7.20625	58.9	NC_010342.1	Halomonas phage phiHAP-1, complete genome	57.069	389	167	0	8105	9271	14420	15586	0	500	50	3	Viruses; Caudovirales; Myoviridae; Hapunavirus	Bacteria; Proteobacteria; Gammaproteobacteria; Oceanospirillales; Halomonadaceae; Halomonas
bin_gb14_viral.3	NA	61.2	>NODE_258_length_10263_cov_2.21182	56.8	NC_011611.1	Pseudomonas phage MP38, complete genome	66.667	156	52	0	887	420	20221	20688	2.66e-173	262	26	2	Viruses; Caudovirales; Siphoviridae; Casadabanvirus	Bacteria; Proteobacteria; Gammaproteobacteria; Pseudomonadales; Pseudomonadaceae; Pseudomonas; Pseudomonas aeruginosa group
			>NODE_310_length_7632_cov_2.81026	57.6	NC_019705.1	Enterobacteria phage mEpX2, complete genome	54.206	107	49	0	2681	3001	38045	38365	1.89e-35	153	21	1	Viruses; Caudovirales; Siphoviridae; Hendrixvirus; Escherichia virus mEpX2	Bacteria; Proteobacteria; Gammaproteobacteria; Enterobacterales; Enterobacteriaceae; Escherichia
			>NODE_323_length_7062_cov_2.46013	58	NC_031257.1	Mycobacterium phage Mulciber, complete genome	39.759	83	50	0	1675	1427	4664	4912	2.39e-11	73.5	4	4	Viruses; Caudovirales; Siphoviridae; Fromanvirus; unclassified Fromanvirus	Bacteria; Actinobacteria; Actinobacteria; Corynebacteriales; Mycobacteriaceae; Mycolicibacterium
			>NODE_367_length_5929_cov_2.26663	58.5	NC_019709.1	Enterobacteria phage mEpX1, complete genome	58.824	170	70	0	2800	2291	8905	9414	6.67e-152	223	36	3	Viruses; Caudovirales; Siphoviridae; Hendrixvirus; Escherichia virus mEpX1	Bacteria; Proteobacteria; Gammaproteobacteria; Enterobacterales; Enterobacteriaceae; Escherichia
			>NODE_373_length_5891_cov_2.72675	59.4	NC_018274.1	NA	63.158	133	49	0	5493	5891	24781	25179	2.73e-43	179	11	2	Viruses; Caudovirales; Siphoviridae; Casadabanvirus; unclassified Casadabanvirus	Bacteria; Proteobacteria; Gammaproteobacteria; Pseudomonadales; Pseudomonadaceae; Pseudomonas; Pseudomonas aeruginosa group
			>NODE_378_length_5819_cov_2.89933	60.8	NC_019708.1	Enterobacteria phage mEp235, complete genome	51.087	184	90	0	2086	1535	12516	13067	0	239	43	3	Viruses; Caudovirales; Siphoviridae; Hendrixvirus; unclassified Hendrixvirus	Bacteria; Proteobacteria; Gammaproteobacteria; Enterobacterales; Enterobacteriaceae; Escherichia
			>NODE_400_length_5401_cov_1.79181	59.7	NC_015465.1	Synechococcus phage S-CBS3, complete genome	41.135	141	83	0	2098	2520	6133	6555	2.84e-39	120	13	3	Viruses; Caudovirales; Siphoviridae; unclassified Siphoviridae	Bacteria; Cyanobacteria; Synechococcales; Synechococcaceae; Synechococcus
			>NODE_464_length_4507_cov_2.31667	59.3	NC_003324.1	Sinorhizobium phage PBC5, complete genome	62.821	156	58	0	4040	4507	44008	43541	1.01e-62	243	13	3	Viruses; Caudovirales; Podoviridae; unclassified Podoviridae	Bacteria; Proteobacteria; Alphaproteobacteria; Rhizobiales; Rhizobiaceae; Sinorhizobium
			>NODE_467_length_4456_cov_2.38161	57.6	NA	NA	#N/A	#N/A	#N/A	#N/A	#N/A	#N/A	#N/A	#N/A	#N/A	#N/A	#N/A	#N/A	NA	NA
			>NODE_469_length_4423_cov_2.97253	60.8	NC_019716.1	Enterobacteria phage mEp460, complete genome	47.059	119	63	0	1532	1888	29326	28970	1.24e-71	130	28	3	Viruses; Caudovirales; Siphoviridae; unclassified Siphoviridae	Bacteria; Proteobacteria; Gammaproteobacteria; Enterobacterales; Enterobacteriaceae; Escherichia
			>NODE_477_length_4370_cov_2.2642	61.3	NC_019923.1	Pseudomonas phage AF, complete genome	43.243	259	147	0	3449	2673	11575	12351	3.17e-145	248	45	6	Viruses; Caudovirales; Podoviridae; unclassified Podoviridae	Bacteria; Proteobacteria; Gammaproteobacteria; Pseudomonadales; Pseudomonadaceae; Pseudomonas; Pseudomonas putida group
			>NODE_688_length_3376_cov_1.97692	58.6	NC_011611.1	Pseudomonas phage MP38, complete genome	66.667	60	20	0	2769	2590	9806	9985	1.19e-50	94.1	32	2	Viruses; Caudovirales; Siphoviridae; Casadabanvirus	Bacteria; Proteobacteria; Gammaproteobacteria; Pseudomonadales; Pseudomonadaceae; Pseudomonas; Pseudomonas aeruginosa group
			>NODE_705_length_3323_cov_2.84668	58.2	NC_012742.1	Xanthomonas phage phiL7, complete genome	53.333	330	154	0	1205	2194	742	1731	6.5e-175	418	56	10	Viruses; Caudovirales; Siphoviridae; Xipdecavirus	Bacteria; Proteobacteria; Gammaproteobacteria; Xanthomonadales; Xanthomonadaceae; Xanthomonas
			>NODE_721_length_3271_cov_2.03117	61.2	NC_018269.1	NA	44.792	96	53	0	326	39	24930	25217	2.92e-38	101	25	3	Viruses; Caudovirales; Siphoviridae; unclassified Siphoviridae	Bacteria; Proteobacteria; Gammaproteobacteria; Oceanospirillales; Oceanospirillaceae
			>NODE_872_length_2890_cov_2.24756	58.6	NC_003324.1	Sinorhizobium phage PBC5, complete genome	65.957	47	16	0	1716	1856	5893	6033	2.88e-13	78.5	5	5	Viruses; Caudovirales; Podoviridae; unclassified Podoviridae	Bacteria; Proteobacteria; Alphaproteobacteria; Rhizobiales; Rhizobiaceae; Sinorhizobium
			>NODE_1149_length_2506_cov_1.75032	59	NC_020839.1	Rhodobacter phage RC1 genomic sequence	41.237	194	114	0	1188	607	31376	30795	6.7e-54	176	51	8	Viruses; Caudovirales; Siphoviridae; unclassified Siphoviridae	Bacteria; Proteobacteria; Alphaproteobacteria; Rhodobacterales; Rhodobacteraceae
			>NODE_1302_length_2332_cov_2.88934	61.4	NC_019923.1	Pseudomonas phage AF, complete genome	66.917	133	44	0	400	2	8703	9101	5.07e-135	225	68	6	Viruses; Caudovirales; Podoviridae; unclassified Podoviridae	Bacteria; Proteobacteria; Gammaproteobacteria; Pseudomonadales; Pseudomonadaceae; Pseudomonas; Pseudomonas putida group
			>NODE_1457_length_2192_cov_2.42276	64.9	NC_010342.1	Halomonas phage phiHAP-1, complete genome	44.92	187	103	0	901	341	9612	10172	2.99e-161	177	98	9	Viruses; Caudovirales; Myoviridae; Hapunavirus	Bacteria; Proteobacteria; Gammaproteobacteria; Oceanospirillales; Halomonadaceae; Halomonas
bin_gb14_viral.4	k__Bacteria;p__Proteobacteria;c__Gammaproteobacteria;o__Pseudomonadales;f__Pseudomonadaceae;g__Pseudomonas	59.5	>NODE_1_length_1296811_cov_120.838	58.8	NC_023588.1	Stenotrophomonas phage Smp131, complete genome	75.641	546	133	0	28345	29982	4588	2951	0	1053	47	2	Viruses; Caudovirales; Myoviridae; Peduovirinae; Peduovirus; unclassified Peduovirus	Bacteria; Proteobacteria; Gammaproteobacteria; Xanthomonadales; Xanthomonadaceae; Stenotrophomonas; Stenotrophomonas maltophilia group
bin_gb14_viral.5	k__Bacteria;p__Proteobacteria;c__Gammaproteobacteria;o__Pseudomonadales;f__Pseudomonadaceae;g__Pseudomonas	60.4	>NODE_12_length_270696_cov_18.1215	59.7	NC_005262.3	Burkholderia cepacia phage Bcep22, complete genome	69.432	229	70	0	7247	6561	13541	14227	6.36e-106	353	2	1	Viruses; Caudovirales; Podoviridae; Lessievirus	Bacteria; Proteobacteria; Betaproteobacteria; Burkholderiales; Burkholderiaceae
			>NODE_14_length_237853_cov_17.7017	60.1	NC_010342.1	Halomonas phage phiHAP-1, complete genome	56.188	404	177	0	6163	4952	14375	15586	0	502	57	3	Viruses; Caudovirales; Myoviridae; Hapunavirus	Bacteria; Proteobacteria; Gammaproteobacteria; Oceanospirillales; Halomonadaceae; Halomonas
			>NODE_15_length_237646_cov_21.159	58.6	NC_027296.1	NA	56.471	255	111	0	54363	53599	5960	6724	0	349	5	0	Viruses; Caudovirales; Myoviridae; Kleczkowskavirus; unclassified Kleczkowskavirus	Bacteria; Proteobacteria; Alphaproteobacteria; Rhizobiales; Rhizobiaceae; Rhizobium

## Sheet: Supplementary Table 7
Table S7: Summary of virus-host association based on CRISPR array
	HOST		VIRUS		Virus- Host Database	BLASTN
	Host Contig ID	Host Lineage	Viral Contig ID	Viral Lineage		pident	length	mismatch	gapopen	qstart	qend	sstart	send	evalue	bitscore	qcovs	qcovshsp
CB2	NODE_72950_length_1151_cov_1.15332	Bacteria; Chloroflexi; Anaerolineae; unclassified Anaerolineae	VIRSorter_NODE_620_length_6693_cov_6_49558-cat_2	NA	NA	100	18	0	0	1	18	6610	6593	0.007	34.4	55	55
			VIRSorter_NODE_1623_length_4210_cov_6_5229-cat_1	Viruses; Caudovirales; Siphoviridae; Hendrixvirus; unclassified Hendrixvirus	Bacteria; Proteobacteria; Gammaproteobacteria; Enterobacterales; Enterobacteriaceae; Escherichia	100	18	0	0	1	18	4167	4184	0.007	34.4	55	55
			VIRSorter_NODE_750_length_6116_cov_10_5326-cat_1	Viruses; Caudovirales; Siphoviridae; unclassified Siphoviridae	Bacteria; Cyanobacteria; Synechococcales; Synechococcaceae; Synechococcus	100	17	0	0	2	18	4819	4803	0.026	32.5	52	52
			VIRSorter_NODE_523_length_14167_cov_11_3571-cat_2	Viruses; Caudovirales; Myoviridae; unclassified Myoviridae	Bacteria; Cyanobacteria; Synechococcales; Synechococcaceae; Synechococcus	100	17	0	0	1	17	8346	8362	0.058	32.5	33	33
			VIRSorter_NODE_3037_length_3166_cov_3_78513-cat_2	Viruses; Caudovirales; Siphoviridae; unclassified Siphoviridae	Bacteria; Bacteroidetes; Flavobacteriia; Flavobacteriales; Flavobacteriaceae; Cellulophaga	95.455	22	0	1	2	22	1971	1950	0.016	34.4	41	41
			VIRSorter_NODE_4842_length_2521_cov_1_3751-cat_2	Viruses; Caudovirales; Siphoviridae; unclassified Siphoviridae	Bacteria; Proteobacteria; Gammaproteobacteria; Alteromonadales; Idiomarinaceae	91.667	24	0	2	7	29	658	680	0.024	32.5	72	72
	NODE_22509_length_1977_cov_1.61243	Bacteria; Bacteroidetes; Bacteroidia; Marinilabiliales; Marinilabiliaceae; Marinilabilia	VIRSorter_NODE_3347_length_3033_cov_2_60323-cat_1	Viruses; Caudovirales; Siphoviridae; unclassified Siphoviridae	Bacteria; Firmicutes; Bacilli; Bacillales; Bacillaceae	100	16	0	0	17	32	504	489	0.1	30.7	47	47
			VIRSorter_NODE_526_length_7186_cov_11_1997-cat_2	Viruses; Caudovirales; Siphoviridae; unclassified Siphoviridae	Bacteria; Proteobacteria; Gammaproteobacteria; Alteromonadales; Shewanellaceae; Shewanella	97.059	34	1	0	1	34	614	581	4.6e-10	58.4	100	100
			VIRSorter_NODE_3187_length_4878_cov_4_41233-cat_1	Viruses; Lavidaviridae; unclassified Lavidaviridae	NA	95.238	21	1	0	12	32	844	864	0.008	34.4	62	62
			VIRSorter_NODE_9879_length_1794_cov_2_39172-cat_2	Viruses; Caudovirales; Siphoviridae; Pahexavirus; Propionibacterium virus PHL060L00	Bacteria; Actinobacteria; Actinobacteria; Propionibacteriales; Propionibacteriaceae; Cutibacterium	95	20	0	1	8	26	587	568	0.1	30.7	56	56
			VIRSorter_NODE_1623_length_4210_cov_6_5229-cat_1	Viruses; Caudovirales; Siphoviridae; Hendrixvirus; unclassified Hendrixvirus	Bacteria; Proteobacteria; Gammaproteobacteria; Enterobacterales; Enterobacteriaceae; Escherichia	95	20	0	1	13	31	2212	2231	0.1	30.7	56	56
	NODE_98775_length_1005_cov_3.11959	NA	VIRSorter_NODE_1122_length_5057_cov_26_3734-cat_2	Viruses; Caudovirales; Siphoviridae; unclassified Siphoviridae	Bacteria; Proteobacteria; Gammaproteobacteria; Oceanospirillales; Halomonadaceae	94.737	19	1	0	12	30	2679	2697	0.087	30.7	59	59
GSL 3510	NODE_73221_length_1149_cov_1.98826	Bacteria; Actinobacteria; Bifidobacteriales; Bifidobacteriaceae; Bifidobacterium	VIRSorter_NODE_5044_length_4037_cov_7_96701-cat_1	Viruses; Caudovirales; Siphoviridae; unclassified Siphoviridae	Bacteria; Firmicutes; Bacilli; Bacillales; Bacillaceae; Bacillus; Bacillus subtilis group	95	20	0	1	6	24	874	893	0.015	30.7	58	58
			VIRSorter_NODE_1631_length_7742_cov_6_39225-cat_2	Viruses; Caudovirales; Siphoviridae; unclassified Siphoviridae	Bacteria; Proteobacteria; Gammaproteobacteria; Pseudomonadales; Moraxellaceae; Psychrobacter	100	15	0	0	18	32	1376	1362	0.055	28.8	45	45
			VIRSorter_NODE_15122_length_2348_cov_2_69383-cat_2	Viruses; unclassified viruses; unclassified DNA viruses; unclassified archaeal dsDNA viruses; Haloviruses	Archaea; Euryarchaeota; Halobacteria; Haloferacales; Haloferacaceae; Halogranum	100	15	0	0	19	33	1606	1620	0.055	28.8	45	45
	NODE_33290_length_1644_cov_2.43639	NA	VIRSorter_NODE_22_length_313620_cov_27_0599_gene_187_gene_228-244268-275560-cat_5	Viruses; Caudovirales; Podoviridae; Lessievirus	Bacteria; Proteobacteria; Betaproteobacteria; Burkholderiales; Burkholderiaceae	100	16	0	0	19	34	2247	2232	0.016	30.7	47	47
	NODE_57952_length_1278_cov_1.79149	NA	VIRSorter_NODE_5347_length_3921_cov_3_19584-cat_1	Viruses; Caudovirales; Myoviridae; unclassified Myoviridae	Bacteria; Proteobacteria; Gammaproteobacteria; Vibrionales; Vibrionaceae; Vibrio	100	15	0	0	12	26	2329	2343	0.051	28.8	47	47
	NODE_10838_length_2741_cov_4.08034	Bacteria; Planctomycetes; Candidatus Brocadiae; Candidatus Brocadiales; Candidatus Brocadiaceae; Candidatus Brocadia	VIRSorter_NODE_22_length_313620_cov_27_0599_gene_187_gene_228-244268-275560-cat_5	Viruses; Caudovirales; Podoviridae; Lessievirus	Bacteria; Proteobacteria; Betaproteobacteria; Burkholderiales; Burkholderiaceae	100	15	0	0	16	30	10192	10206	0.055	28.8	45	45
	NODE_46480_length_1414_cov_2.1927	NA	VIRSorter_NODE_9200_length_2978_cov_5_24342-cat_1	Viruses; unclassified viruses; unclassified DNA viruses; unclassified archaeal dsDNA viruses; Haloviruses	Archaea; Euryarchaeota; Halobacteria; Haloferacales; Haloferacaceae; Halogranum	100	15	0	0	8	22	2105	2091	0.055	28.8	45	45
	NODE_48202_length_1390_cov_2.58036	Bacteria; Proteobacteria; Deltaproteobacteria; Desulfobacterales; Desulfobulbaceae; Desulfofustis; unclassified Desulfofustis	VIRSorter_NODE_6143_length_3647_cov_2_50568-cat_2	Viruses; Caudovirales; Siphoviridae; Arquatrovirinae; Likavirus; Streptomyces virus Izzy	Bacteria; Actinobacteria; Actinobacteria; Streptomycetales; Streptomycetaceae; Streptomyces; Streptomyces griseus group; Streptomyces griseus subgroup	100	15	0	0	18	32	3024	3010	0.055	28.8	45	45
	NODE_79155_length_1109_cov_1.43483	NA	VIRSorter_NODE_3127_length_5289_cov_2_87021-cat_1	Viruses; unclassified viruses; unclassified DNA viruses; unclassified archaeal dsDNA viruses; Haloviruses	Archaea; Euryarchaeota; Halobacteria; Haloferacales; Haloferacaceae; Halogranum	100	15	0	0	18	32	2820	2834	0.058	28.8	44	44
			VIRSorter_NODE_3781_length_4747_cov_5_68918-cat_2	Viruses; unclassified viruses; unclassified DNA viruses; unclassified archaeal dsDNA viruses; Haloviruses	Archaea; Euryarchaeota; Halobacteria; Haloferacales; Haloferacaceae; Halogranum	100	15	0	0	4	18	1886	1872	0.065	28.8	42	42
	NODE_74790_length_1138_cov_1.97428	Bacteria; Bacteroidetes	VIRSorter_NODE_1113_length_9794_cov_7_23844-cat_2	Viruses; Caudovirales; Siphoviridae; unclassified Siphoviridae	Bacteria; Firmicutes; Bacilli; Lactobacillales; Streptococcaceae; Streptococcus	100	15	0	0	1	15	9190	9176	0.065	28.8	42	42
GB14	NODE_72123_length_1055_cov_5.33297	Bacteria; Cyanobacteria	VIRSorter_NODE_1_length_1296811_cov_120_838_gene_683_gene_755-750855-809358-cat_5	Viruses; Caudovirales; Siphoviridae; Detrevirus	Bacteria; Proteobacteria; Gammaproteobacteria; Xanthomonadales; Xanthomonadaceae; Stenotrophomonas; Stenotrophomonas maltophilia group	100	16	0	0	9	24	56179	56194	0.012	30.7	42	42
	NODE_78135_length_1019_cov_1.34305	NA	VIRSorter_NODE_12_length_270696_cov_18_1215_gene_157_gene_212-201337-244879-cat_5	Viruses; Caudovirales; Podoviridae; Lessievirus	Bacteria; Proteobacteria; Betaproteobacteria; Burkholderiales; Burkholderiaceae	100	16	0	0	20	35	13286	13271	0.013	30.7	40	40
			VIRSorter_NODE_12127_length_2448_cov_17_6036-cat_2	Viruses; Caudovirales; Myoviridae; unclassified Myoviridae	Bacteria; Cyanobacteria; Synechococcales; Synechococcaceae	94.444	18	1	0	4	21	159	176	0.05	28.8	43	43
	NODE_35382_length_1462_cov_1.95506	NA	VIRSorter_NODE_1913_length_6409_cov_4_35466-cat_2	Viruses; unclassified viruses; unclassified DNA viruses; unclassified archaeal dsDNA viruses; Haloviruses	Archaea; Euryarchaeota; Halobacteria; Haloferacales; Haloferacaceae; Halogranum	100	15	0	0	14	28	2892	2878	0.031	28.8	47	47
	NODE_55422_length_1188_cov_2.58247	Bacteria; Proteobacteria; Deltaproteobacteria; Desulfobacterales; Desulfobulbaceae; Desulfobulbus; unclassified Desulfobulbus	VIRSorter_NODE_647_length_13773_cov_12_4143-cat_2	Viruses; Caudovirales; Siphoviridae; unclassified Siphoviridae	Bacteria; Actinobacteria; Actinobacteria; Corynebacteriales; Tsukamurellaceae; Tsukamurella	100	15	0	0	1	15	3076	3062	0.038	28.8	42	42
	NODE_71646_length_1058_cov_3.18475	NA	VIRSorter_NODE_8268_length_2960_cov_3_56513-cat_1	Viruses; Caudovirales; Siphoviridae; unclassified Siphoviridae	Bacteria; Bacteroidetes; Flavobacteriia; Flavobacteriales; Flavobacteriaceae; Cellulophaga	100	15	0	0	22	36	1735	1749	0.042	28.8	39	39
	NODE_8568_length_2907_cov_9.55036	Bacteria; Cyanobacteria	VIRSorter_NODE_2307_length_5761_cov_4_53426-cat_2	NA	NA	100	15	0	0	24	38	935	921	0.042	28.8	39	39
	NODE_41055_length_1363_cov_2.77589	NA	VIRSorter_NODE_109_length_37540_cov_87_2844-circular-cat_2	Viruses; Caudovirales; Siphoviridae; unclassified Siphoviridae	Bacteria; Proteobacteria; Gammaproteobacteria; Pseudomonadales; Moraxellaceae; Psychrobacter	94.444	18	1	0	25	42	3595	3578	0.05	28.8	43	43

## Sheet: Supplementary Table 8
Table S8: Computational host prediction of the viral contigs identified against the bacterial and archaeal genomes in the NCBI RefSeq database based on homology matches, shared tRNAs, and CRISPR spacers
Sites	Contig ID	Host_Taxonomy_1_Domain	Host_Taxonomy_2_Phylum	Host_Taxonomy_3_Class	Host_Taxonomy_4_Order	Host_Taxonomy_5_Family	Host_Taxonomy_6_Genus	Host_Taxonomy_7_Species	Host_Taxonomy_Score
CB2	VIRSorter_NODE_412_length_15947_cov_12_0441-cat_2	Bacteria	Firmicutes	Clostridia	Clostridiales	Clostridiaceae	Clostridium	Clostridium novyi	3
	VIRSorter_NODE_2634_length_5375_cov_6_10823-cat_2	Bacteria	Firmicutes	Clostridia	Clostridiales	Clostridiaceae	Clostridium	Clostridium sporogenes	3
	VIRSorter_NODE_1091_length_8670_cov_5_66089-cat_2	Bacteria	Firmicutes	Clostridia	Halanaerobiales	Halanaerobiaceae	Halanaerobium	Halanaerobium congolense	38
	VIRSorter_NODE_2059_length_6112_cov_4_44428-cat_2	Bacteria	Firmicutes	Bacilli	Bacillales	Bacillaceae	Bacillus	Bacillus deserti	3
	VIRSorter_NODE_2404_length_5615_cov_5_63757-cat_2	Bacteria	Proteobacteria	Alphaproteobacteria	Rhodobacterales	Rhodobacteraceae	Roseovarius	Roseovarius sp. EC-SD190	2
	VIRSorter_NODE_1759_length_4054_cov_1_88872-cat_1	Bacteria	Proteobacteria	Gammaproteobacteria	Xanthomonadales	Xanthomonadaceae	Stenotrophomonas	Stenotrophomonas maltophilia	4
	VIRSorter_NODE_1782_length_4030_cov_2_01179-cat_1	Bacteria	Proteobacteria	Gammaproteobacteria	Xanthomonadales	Xanthomonadaceae	Stenotrophomonas	Stenotrophomonas maltophilia	2
	VIRSorter_NODE_2479_length_3475_cov_2_97192-cat_2	Bacteria	Tenericutes	Mollicutes	Mycoplasmatales	Mycoplasmataceae	Mycoplasma	Mycoplasma alkalescens	3
	VIRSorter_NODE_364_length_8655_cov_4_93562-cat_2	Bacteria	Proteobacteria	Gammaproteobacteria	Pasteurellales	Pasteurellaceae	thioalbus	Gallibacterium anatis	6
	VIRSorter_NODE_52_length_28011_cov_6_27119-cat_2	Bacteria	Firmicutes	Clostridia	Clostridiales	Clostridiaceae	Clostridium	Clostridium tetani	6
	VIRSorter_NODE_8981_length_1881_cov_1_91049-cat_2	Bacteria	Proteobacteria	Epsilonproteobacteria	Campylobacterales	Helicobacteraceae	Helicobacter	Helicobacter pullorum	3
	VIRSorter_NODE_12505_length_1595_cov_1_26771-cat_2	Archaea	Euryarchaeota	Thermoplasmata	Thermoplasmatales	Ferroplasmaceae	Acidiplasma	Acidiplasma aeolicum	6
	VIRSorter_NODE_1353_length_4623_cov_8_83652-cat_2	Archaea	Crenarchaeota	Thermoprotei	Sulfolobales	Sulfolobaceae	Acidianus	Acidianus manzaensis	3
	VIRSorter_NODE_341_length_8844_cov_4_62453-cat_1	Archaea	Euryarchaeota	Halobacteria	Haloferacales	Haloferacaceae	Haloferax	Haloferax mucosum	3
	VIRSorter_NODE_35_length_38247_cov_10_1018-circular-cat_2	Archaea	Euryarchaeota	Thermoplasmata	Thermoplasmatales	Ferroplasmaceae	Acidiplasma	Acidiplasma aeolicum	6
	VIRSorter_NODE_5710_length_2322_cov_3_19089-cat_2	Archaea	Euryarchaeota	Halobacteria	Halobacteriales	Halobacteriaceae	Halostella	Halostella salina	3
	VIRSorter_NODE_6392_length_2211_cov_40_4036-cat_2	Archaea	Euryarchaeota	Halobacteria	Natrialbales	Natrialbaceae	Natronorubrum	Natronorubrum sulfidifaciens	3
	VIRSorter_NODE_8437_length_1938_cov_5_44727-cat_2	Archaea	Euryarchaeota	Halobacteria	Halobacteriales	Halobacteriaceae	Halostella	Halostella salina	3
	VIRSorter_NODE_10028_length_1781_cov_2_09129-cat_2	Bacteria	Actinobacteria	Actinobacteria	Streptomycetales	Streptomycetaceae	Streptomyces	Streptomyces sp. CC0208	3
	VIRSorter_NODE_1008_length_5325_cov_11_2251-cat_1	Bacteria	Proteobacteria	Alphaproteobacteria	Rhodobacterales	Hyphomonadaceae	Hyphomonas	Hyphomonas sp. CY54-11-8	3
	VIRSorter_NODE_10434_length_1746_cov_3_24398-cat_2	Bacteria	Proteobacteria	Gammaproteobacteria	Vibrionales	Vibrionaceae	Vibrio	Vibrio metoecus	6
	VIRSorter_NODE_1049_length_5213_cov_2_72434-cat_2	Bacteria	Proteobacteria	Gammaproteobacteria	Pseudomonadales	Moraxellaceae	Moraxella	Moraxella ovis	9
	VIRSorter_NODE_106_length_15366_cov_9_2157-cat_2	Bacteria	Firmicutes	Clostridia	Clostridiales	Lachnospiraceae	Lachnospira	Lachnospira eligens	6
	VIRSorter_NODE_10718_length_1723_cov_4_11779-cat_2	Bacteria	Proteobacteria	Betaproteobacteria	Rhodocyclales	Zoogloeaceae	Thauera	Thauera chlorobenzoica	6
	VIRSorter_NODE_10818_length_1716_cov_1_38137-cat_2	Bacteria	Actinobacteria	Actinobacteria	Streptosporangiales	Thermomonosporaceae	Actinomadura	Actinomadura sp. H3C3	3
	VIRSorter_NODE_10823_length_1715_cov_17_2273-cat_2	Bacteria	Proteobacteria	Gammaproteobacteria	Pseudomonadales	Moraxellaceae	Acinetobacter	Acinetobacter baumannii	24
	VIRSorter_NODE_11545_length_1660_cov_5_70254-cat_2	Bacteria	Proteobacteria	Betaproteobacteria	Burkholderiales	Comamonadaceae	Acidovorax	Acidovorax sp. GW101-3H11	3
	VIRSorter_NODE_11835_length_1640_cov_2_52545-cat_2	Bacteria	Proteobacteria	Gammaproteobacteria	Pseudomonadales	Moraxellaceae	Acinetobacter	Acinetobacter bereziniae	3
	VIRSorter_NODE_11893_length_1636_cov_2_49503-cat_2	Bacteria	Proteobacteria	Alphaproteobacteria	Rhodospirillales	Rhodospirillaceae	Magnetospira	Magnetospira sp. QH-2	3
	VIRSorter_NODE_1227_length_4859_cov_2_08157-cat_2	Bacteria	Proteobacteria	Gammaproteobacteria	Chromatiales	Ectothiorhodospiraceae	Thioalbus	Thioalbus denitrificans	3
	VIRSorter_NODE_124_length_14494_cov_6_68302-cat_2	Bacteria	Firmicutes	Clostridia	Clostridiales	Peptostreptococcaceae	Paeniclostridium	Paeniclostridium sordellii	3
	VIRSorter_NODE_137_length_13934_cov_24_0384-cat_2	Bacteria	Actinobacteria	Actinobacteria	Streptomycetales	Streptomycetaceae	Streptomyces	Streptomyces anulatus	3
	VIRSorter_NODE_144_length_13594_cov_4_97654-cat_1	Bacteria	Proteobacteria	Gammaproteobacteria	Vibrionales	Vibrionaceae	Vibrio	Vibrio navarrensis	3
	VIRSorter_NODE_1462_length_4441_cov_8_12123-cat_1	Bacteria	Firmicutes	Clostridia	Clostridiales	Hungateiclostridiaceae	Petroclostridium	Petroclostridium xylanilyticum	3
	VIRSorter_NODE_14956_length_1458_cov_0_902329-cat_1	Bacteria	Proteobacteria	Gammaproteobacteria	Xanthomonadales	Xanthomonadaceae	Stenotrophomonas	Stenotrophomonas maltophilia	4
	VIRSorter_NODE_15534_length_1430_cov_1_13814-cat_2	Bacteria	Actinobacteria	Actinobacteria	Geodermatophilales	Geodermatophilaceae	Geodermatophilus	Geodermatophilus chilensis	3
	VIRSorter_NODE_15632_length_1425_cov_5_23498-cat_2	Bacteria	Proteobacteria	Betaproteobacteria	Rhodocyclales	Zoogloeaceae	Thauera	Thauera chlorobenzoica	6
	VIRSorter_NODE_1642_length_4187_cov_5_45468-cat_2	Bacteria	Actinobacteria	Actinobacteria	Micrococcales	Microbacteriaceae	Agromyces	Agromyces lapidis	3
	VIRSorter_NODE_1667_length_4153_cov_2_7382-cat_2	Bacteria	Firmicutes	Clostridia	Clostridiales	Peptostreptococcaceae	Clostridioides	Clostridioides difficile	57
	VIRSorter_NODE_1722_length_6734_cov_15_6033-cat_1	Bacteria	Firmicutes	Clostridia	Clostridiales	Peptostreptococcaceae	Clostridioides	Clostridioides difficile	3
	VIRSorter_NODE_173_length_12299_cov_5_15815-circular-cat_2	Bacteria	Firmicutes	Clostridia	Clostridiales	Clostridiaceae	Clostridium	Clostridium sp. BIOML-A1	3
	VIRSorter_NODE_1810_length_3997_cov_2_50258-cat_1	Bacteria	Proteobacteria	Alphaproteobacteria	Rhizobiales	Methylocystaceae	Methylosinus	Methylosinus sp. LW4	3
	VIRSorter_NODE_18564_length_1307_cov_3_20085-cat_2	Bacteria	Actinobacteria	Actinobacteria	Streptomycetales	Streptomycetaceae	Streptomyces	Streptomyces sp. GSSD-12	3
	VIRSorter_NODE_186_length_11784_cov_4_19559-cat_2	Bacteria	Firmicutes	Clostridia	Halanaerobiales	Halobacteroidaceae	Halobacteroides	Halobacteroides halobius	3
	VIRSorter_NODE_192_length_11448_cov_6_70427-cat_1	Bacteria	Proteobacteria	Alphaproteobacteria	Sphingomonadales	Erythrobacteraceae	Altererythrobacter	Altererythrobacter xixiisoli	3
	VIRSorter_NODE_19600_length_1270_cov_8_29921-cat_2	Bacteria	Proteobacteria	Alphaproteobacteria	Rhizobiales	Methylocystaceae	Methylosinus	Methylosinus sp. LW4	3
	VIRSorter_NODE_2005_length_3812_cov_3_99783-cat_1	Bacteria	Proteobacteria	Gammaproteobacteria	Oceanospirillales	Halomonadaceae	Halomonas	Halomonas subterranea	3
	VIRSorter_NODE_213_length_10988_cov_10_9892-cat_2	Bacteria	Proteobacteria	Gammaproteobacteria	Pseudomonadales	Pseudomonadaceae	Pseudomonas	Pseudomonas aeruginosa	3
	VIRSorter_NODE_2188_length_3679_cov_1_41667-cat_2	Bacteria	Firmicutes	Clostridia	Clostridiales	Clostridiaceae	Clostridium	Clostridium amylolyticum	3
	VIRSorter_NODE_234_length_10627_cov_29_6757-cat_2	Bacteria	Actinobacteria	Actinobacteria	Bifidobacteriales	Bifidobacteriaceae	Bifidobacterium	Bifidobacterium aesculapii	3
	VIRSorter_NODE_237_length_10572_cov_5_8854-cat_2	Bacteria	Actinobacteria	Actinobacteria	Actinomycetales	Actinomycetaceae	Actinomyces	Actinomyces hordeovulneris	3
	VIRSorter_NODE_23_length_74421_cov_80_0761-circular-cat_2	Bacteria	Proteobacteria	Gammaproteobacteria	Pseudomonadales	Pseudomonadaceae	Pseudomonas	Pseudomonas balearica	3
	VIRSorter_NODE_2401_length_3531_cov_2_9577-cat_2	Bacteria	Proteobacteria	Gammaproteobacteria	Vibrionales	Vibrionaceae	Photobacterium	Photobacterium phosphoreum	3
	VIRSorter_NODE_2711_length_3331_cov_481_532-cat_1	Bacteria	Proteobacteria	Alphaproteobacteria	Rhizobiales	Methylocystaceae	Methylosinus	Methylosinus sp. LW4	3
	VIRSorter_NODE_27598_length_1800_cov_2_09564-cat_2	Bacteria	Tenericutes	Mollicutes	Mycoplasmatales	Mycoplasmataceae	Mycoplasma	Mycoplasma canis	3
	VIRSorter_NODE_277_length_9773_cov_30_3501-cat_1	Bacteria	Proteobacteria	Alphaproteobacteria	Rhodospirillales	Rhodospirillaceae	Inquilinus	Inquilinus limosus	3
	VIRSorter_NODE_27_length_57991_cov_7_99426-circular-cat_2	Bacteria	Actinobacteria	Actinobacteria	Micrococcales	Micrococcaceae	Nesterenkonia	Nesterenkonia halophila	3
	VIRSorter_NODE_2931_length_3213_cov_113_985-cat_2	Bacteria	Proteobacteria	Betaproteobacteria	Rhodocyclales	Zoogloeaceae	Thauera	Thauera chlorobenzoica	6
	VIRSorter_NODE_2935_length_3211_cov_3_27594-cat_2	Bacteria	Firmicutes	Tissierellia	Tissierellales	Peptoniphilaceae	Anaerococcus	Anaerococcus octavius	3
	VIRSorter_NODE_2953_length_3205_cov_1_74107-cat_2	Bacteria	Actinobacteria	Actinobacteria	Corynebacteriales	Corynebacteriaceae	Corynebacterium	Corynebacterium sp. MC1420	3
	VIRSorter_NODE_2972_length_3194_cov_3_38539-cat_2	Bacteria	Actinobacteria	Coriobacteriia	Coriobacteriales	Coriobacteriaceae	Collinsella	Collinsella sp. WCA1-178-WT-3 (M2)	3
	VIRSorter_NODE_299_length_9388_cov_7_67822-cat_2	Bacteria	Actinobacteria	Actinobacteria	Micrococcales	Microbacteriaceae	Microbacterium	Microbacterium sp. MEJ108Y	3
	VIRSorter_NODE_3137_length_3121_cov_3_11055-cat_2	Bacteria	Proteobacteria	Alphaproteobacteria	Rhizobiales	Methylocystaceae	Methylosinus	Methylosinus sp. LW4	3
	VIRSorter_NODE_3298_length_4787_cov_3_0794-cat_1	Bacteria	Proteobacteria	Betaproteobacteria	Burkholderiales	Comamonadaceae	Ottowia	Ottowia sp. oral taxon 894	3
	VIRSorter_NODE_33_length_38544_cov_151_988-cat_2	Bacteria	Proteobacteria	Gammaproteobacteria	Pseudomonadales	Pseudomonadaceae	Pseudomonas	Pseudomonas fluorescens	26
	VIRSorter_NODE_3433_length_2998_cov_5_93208-cat_2	Bacteria	Actinobacteria	Actinobacteria	Corynebacteriales	Mycobacteriaceae	Mycobacterium	Mycobacterium tuberculosis	36
	VIRSorter_NODE_34_length_38478_cov_5_89247-cat_2	Bacteria	Firmicutes	Clostridia	Clostridiales	Peptostreptococcaceae	Clostridioides	Clostridioides difficile	558
	VIRSorter_NODE_3561_length_2942_cov_268_141-cat_1	Bacteria	Proteobacteria	Alphaproteobacteria	Rhizobiales	Methylocystaceae	Methylosinus	Methylosinus sp. LW4	3
	VIRSorter_NODE_356_length_8717_cov_6_01932-cat_1	Bacteria	Proteobacteria	Alphaproteobacteria	Rhizobiales	Methylocystaceae	Methylosinus	Methylosinus sp. LW4	3
	VIRSorter_NODE_36_length_37540_cov_34_5599-circular-cat_2	Bacteria	Proteobacteria	Gammaproteobacteria	Pseudomonadales	Pseudomonadaceae	Pseudomonas	Pseudomonas sp. S5D5	4
	VIRSorter_NODE_377_length_8555_cov_3_49134-cat_2	Bacteria	Firmicutes	NA	NA	NA	NA	Firmicutes bacterium	3
	VIRSorter_NODE_37_length_37488_cov_4_10894-cat_2	Bacteria	Firmicutes	Clostridia	Clostridiales	Hungateiclostridiaceae	Hungateiclostridium	Hungateiclostridium alkalicellulosi	3
	VIRSorter_NODE_389_length_8461_cov_11_329-cat_2	Bacteria	Chloroflexi	Chloroflexia	Chloroflexales	Roseiflexaceae	Roseiflexus	Roseiflexus castenholzii	3
	VIRSorter_NODE_3952_length_2787_cov_93_9947-cat_1	Bacteria	Proteobacteria	Betaproteobacteria	Burkholderiales	Oxalobacteraceae	Janthinobacterium	Janthinobacterium sp. BJB446	3
	VIRSorter_NODE_406_length_8307_cov_7_29364-cat_2	Bacteria	Actinobacteria	Actinobacteria	Bifidobacteriales	Bifidobacteriaceae	Bifidobacterium	Bifidobacterium asteroides	3
	VIRSorter_NODE_414_length_8180_cov_6_97367-cat_1	Bacteria	Proteobacteria	Alphaproteobacteria	Sphingomonadales	Sphingomonadaceae	Novosphingobium	Novosphingobium sp. MD-1	3
	VIRSorter_NODE_42_length_33860_cov_8_04808-cat_2	Bacteria	Proteobacteria	Gammaproteobacteria	Aeromonadales	Succinivibrionaceae	Anaerobiospirillum	Anaerobiospirillum thomasii	3
	VIRSorter_NODE_4400_length_2646_cov_2_58277-cat_2	Bacteria	Proteobacteria	Betaproteobacteria	Neisseriales	Neisseriaceae	Neisseria	Neisseria mucosa	3
	VIRSorter_NODE_454_length_7678_cov_20_561-cat_2	Bacteria	Actinobacteria	Actinobacteria	Actinomycetales	Actinomycetaceae	Schaalia	Schaalia georgiae	3
	VIRSorter_NODE_4590_length_2594_cov_2_22578-cat_2	Bacteria	Proteobacteria	Gammaproteobacteria	Xanthomonadales	Xanthomonadaceae	Xanthomonas	Xanthomonas oryzae	34
	VIRSorter_NODE_46_length_32457_cov_7_62651-cat_2	Bacteria	Proteobacteria	Gammaproteobacteria	Vibrionales	Vibrionaceae	Photobacterium	Photobacterium phosphoreum	3
	VIRSorter_NODE_4798_length_2536_cov_1_577-cat_2	Bacteria	Firmicutes	Bacilli	Lactobacillales	Streptococcaceae	Streptococcus	Streptococcus agalactiae	3
	VIRSorter_NODE_47_length_30796_cov_7_15853-cat_2	Bacteria	Firmicutes	Clostridia	Clostridiales	Lachnospiraceae	Lachnoanaerobaculum	Lachnoanaerobaculum sp. ICM7	3
	VIRSorter_NODE_498_length_7382_cov_3_34886-cat_1	Bacteria	Bacteroidetes	Flavobacteriia	Flavobacteriales	Cryomorphaceae	Cryomorpha	Cryomorpha ignava	3
	VIRSorter_NODE_49_length_29138_cov_16_2066-cat_2	Bacteria	Proteobacteria	Betaproteobacteria	Burkholderiales	Comamonadaceae	Lampropedia	Lampropedia hyalina	3
	VIRSorter_NODE_504_length_7324_cov_21_1578-cat_2	Bacteria	Proteobacteria	Alphaproteobacteria	Rhodobacterales	Rhodobacteraceae	Rhodobacter	Rhodobacter sphaeroides	3
	VIRSorter_NODE_506_length_7313_cov_18_2149-cat_2	Bacteria	Bacteroidetes	Bacteroidia	Marinilabiliales	Marinilabiliaceae	Thermophagus	Thermophagus xiamenensis	3
	VIRSorter_NODE_523_length_14167_cov_11_3571-cat_2	Bacteria	Firmicutes	Bacilli	Bacillales	Listeriaceae	Listeria	Listeria monocytogenes	3
	VIRSorter_NODE_56_length_25502_cov_22_8128-cat_2	Bacteria	Actinobacteria	Actinobacteria	Streptomycetales	Streptomycetaceae	Kitasatospora	Kitasatospora viridis	9
	VIRSorter_NODE_5782_length_2309_cov_2_82585-cat_2	Bacteria	Proteobacteria	Gammaproteobacteria	Oceanospirillales	Halomonadaceae	Halomonas	Halomonas subterranea	3
	VIRSorter_NODE_591_length_6834_cov_5_08051-cat_2	Bacteria	Proteobacteria	Betaproteobacteria	Burkholderiales	Comamonadaceae	Hydrogenophaga	Hydrogenophaga taeniospiralis	3
	VIRSorter_NODE_599_length_12819_cov_6_70273-cat_2	Bacteria	Proteobacteria	Epsilonproteobacteria	Campylobacterales	Campylobacteraceae	Campylobacter	Campylobacter geochelonis	6
	VIRSorter_NODE_6053_length_2261_cov_23_694-cat_2	Bacteria	Proteobacteria	Gammaproteobacteria	Pseudomonadales	Pseudomonadaceae	Pseudomonas	Pseudomonas sp. DY-1	3
	VIRSorter_NODE_6339_length_2218_cov_11_3037-cat_2	Bacteria	Proteobacteria	Betaproteobacteria	Rhodocyclales	Zoogloeaceae	Thauera	Thauera chlorobenzoica	6
	VIRSorter_NODE_63_length_20596_cov_28_3736-cat_2	Bacteria	Chlorobi	Chlorobia	Chlorobiales	Chlorobiaceae	Chloroherpeton	Chloroherpeton thalassium	3
	VIRSorter_NODE_6534_length_2191_cov_1_24419-cat_2	Bacteria	Proteobacteria	Gammaproteobacteria	Vibrionales	Vibrionaceae	Vibrio	Vibrio parahaemolyticus	3
	VIRSorter_NODE_6560_length_2185_cov_10_2624-cat_2	Bacteria	Proteobacteria	Alphaproteobacteria	Rhodospirillales	Rhodospirillaceae	Magnetospira	Magnetospira sp. QH-2	3
	VIRSorter_NODE_6774_length_2155_cov_2_77712-cat_2	Bacteria	Bacteroidetes	Flavobacteriia	Flavobacteriales	Flavobacteriaceae	Joostella	Joostella marina	3
	VIRSorter_NODE_6845_length_2143_cov_1_76538-cat_2	Bacteria	Proteobacteria	Gammaproteobacteria	Xanthomonadales	Xanthomonadaceae	Stenotrophomonas	Stenotrophomonas maltophilia	2
	VIRSorter_NODE_6887_length_2135_cov_6_86454-cat_2	Bacteria	Proteobacteria	Betaproteobacteria	Rhodocyclales	Zoogloeaceae	Thauera	Thauera chlorobenzoica	6
	VIRSorter_NODE_702_length_6315_cov_6_15869-cat_2	Bacteria	Firmicutes	Bacilli	Bacillales	Bacillaceae	Bacillus	Bacillus anthracis	3
	VIRSorter_NODE_717_length_6242_cov_3_77596-cat_2	Bacteria	Fusobacteria	Fusobacteriia	Fusobacteriales	Fusobacteriaceae	Fusobacterium	Fusobacterium nucleatum	3
	VIRSorter_NODE_7347_length_2074_cov_3_84386-cat_2	Bacteria	Actinobacteria	Actinobacteria	Streptomycetales	Streptomycetaceae	Streptomyces	Streptomyces sp. CC0208	6
	VIRSorter_NODE_7487_length_2056_cov_12_0954-cat_2	Bacteria	Actinobacteria	Actinobacteria	Streptomycetales	Streptomycetaceae	Streptomyces	Streptomyces sp. CC0208	3
	VIRSorter_NODE_7591_length_2044_cov_10_5733-cat_2	Bacteria	Actinobacteria	Actinobacteria	Corynebacteriales	Mycobacteriaceae	Mycobacterium	Mycobacterium attenuatum	3
	VIRSorter_NODE_759_length_6081_cov_6_94743-cat_2	Bacteria	Acidobacteria	Blastocatellia	Blastocatellales	Pyrinomonadaceae	Pyrinomonas	Pyrinomonas methylaliphatogenes	3
	VIRSorter_NODE_776_length_6026_cov_7_45092-cat_2	Bacteria	Actinobacteria	Actinobacteria	Streptomycetales	Streptomycetaceae	Streptomyces	Streptomyces sp. CC0208	3
	VIRSorter_NODE_7874_length_2007_cov_4_7117-cat_2	Bacteria	Proteobacteria	Alphaproteobacteria	Rhizobiales	Rhabdaerophilaceae	Rhabdaerophilum	Rhabdaerophilum calidifontis	3
	VIRSorter_NODE_78_length_41771_cov_9_94244-cat_2	Bacteria	Proteobacteria	Deltaproteobacteria	Desulfovibrionales	Desulfovibrionaceae	Desulfovibrio	Desulfovibrio sp. TomC	3
	VIRSorter_NODE_8499_length_1930_cov_25_838-cat_2	Bacteria	Proteobacteria	Betaproteobacteria	Burkholderiales	Burkholderiaceae	Burkholderia	Burkholderia contaminans	6
	VIRSorter_NODE_854_length_5769_cov_3_48369-cat_2	Bacteria	Proteobacteria	Betaproteobacteria	Burkholderiales	Alcaligenaceae	Achromobacter	Achromobacter dolens	6
	VIRSorter_NODE_93_length_16439_cov_12_0609-cat_2	Bacteria	Firmicutes	Clostridia	Clostridiales	Clostridiaceae	Clostridium	Clostridium tetani	3
	VIRSorter_NODE_9489_length_1829_cov_3_01704-cat_2	Bacteria	Acidobacteria	Blastocatellia	NA	NA	Chloracidobacterium	Chloracidobacterium thermophilum	3
	VIRSorter_NODE_969_length_5438_cov_4_21747-cat_1	Bacteria	Fusobacteria	Fusobacteriia	Fusobacteriales	Fusobacteriaceae	Fusobacterium	Fusobacterium pseudoperiodonticum	3
	VIRSorter_NODE_985_length_9279_cov_19_753-cat_1	Bacteria	Firmicutes	Clostridia	Thermoanaerobacterales	Thermoanaerobacterales Family III. Incertae Sedis	Caldicellulosiruptor	Caldicellulosiruptor saccharolyticus	3
	VIRSorter_NODE_998_length_5343_cov_4_74291-cat_1	Bacteria	Proteobacteria	Gammaproteobacteria	Enterobacterales	Enterobacteriaceae	Escherichia	Escherichia coli	440
GB14	VIRSorter_NODE_86_length_50356_cov_7_1092-cat_2	Bacteria	Proteobacteria	Gammaproteobacteria	Pseudomonadales	Pseudomonadaceae	Pseudomonas	Pseudomonas fluorescens	500
	VIRSorter_NODE_1149_length_2506_cov_1_75032-cat_2	Bacteria	Proteobacteria	Gammaproteobacteria	Pseudomonadales	Pseudomonadaceae	Pseudomonas	Pseudomonas fluorescens	8
	VIRSorter_NODE_1302_length_2332_cov_2_88934-cat_1	Bacteria	Proteobacteria	Gammaproteobacteria	Pseudomonadales	Pseudomonadaceae	Pseudomonas	Pseudomonas fluorescens	4
	VIRSorter_NODE_1457_length_2192_cov_2_42276-cat_2	Bacteria	Proteobacteria	Gammaproteobacteria	Pseudomonadales	Pseudomonadaceae	Pseudomonas	Pseudomonas fluorescens	14
	VIRSorter_NODE_258_length_10263_cov_2_21182-cat_2	Bacteria	Proteobacteria	Gammaproteobacteria	Pseudomonadales	Pseudomonadaceae	Pseudomonas	Pseudomonas proteolytica	12
	VIRSorter_NODE_310_length_7632_cov_2_81026-cat_1	Bacteria	Proteobacteria	Gammaproteobacteria	Pseudomonadales	Pseudomonadaceae	Pseudomonas	Pseudomonas fluorescens	2
	VIRSorter_NODE_323_length_7062_cov_2_46013-cat_2	Bacteria	Proteobacteria	Gammaproteobacteria	Pseudomonadales	Pseudomonadaceae	Pseudomonas	Pseudomonas proteolytica	12
	VIRSorter_NODE_367_length_5929_cov_2_26663-cat_1	Bacteria	Proteobacteria	Gammaproteobacteria	Pseudomonadales	Pseudomonadaceae	Pseudomonas	Pseudomonas proteolytica	12
	VIRSorter_NODE_373_length_5891_cov_2_72675-cat_1	Bacteria	Proteobacteria	Gammaproteobacteria	Pseudomonadales	Pseudomonadaceae	Pseudomonas	Pseudomonas fluorescens	2
	VIRSorter_NODE_378_length_5819_cov_2_89933-cat_2	Bacteria	Proteobacteria	Gammaproteobacteria	Pseudomonadales	Pseudomonadaceae	Pseudomonas	Pseudomonas proteolytica	6
	VIRSorter_NODE_400_length_5401_cov_1_79181-cat_1	Bacteria	Proteobacteria	Gammaproteobacteria	Pseudomonadales	Pseudomonadaceae	Pseudomonas	Pseudomonas frederiksbergensis	2
	VIRSorter_NODE_467_length_4456_cov_2_38161-cat_2	Bacteria	Proteobacteria	Gammaproteobacteria	Pseudomonadales	Pseudomonadaceae	Pseudomonas	Pseudomonas proteolytica	6
	VIRSorter_NODE_469_length_4423_cov_2_97253-cat_2	Bacteria	Proteobacteria	Gammaproteobacteria	Pseudomonadales	Pseudomonadaceae	Pseudomonas	Pseudomonas fluorescens	20
	VIRSorter_NODE_477_length_4370_cov_2_2642-cat_2	Bacteria	Proteobacteria	Gammaproteobacteria	Pseudomonadales	Pseudomonadaceae	Pseudomonas	Pseudomonas fluorescens	6
	VIRSorter_NODE_688_length_3376_cov_1_97692-cat_2	Bacteria	Proteobacteria	Gammaproteobacteria	Pseudomonadales	Pseudomonadaceae	Pseudomonas	Pseudomonas sp. ICMP 8385	8
	VIRSorter_NODE_705_length_3323_cov_2_84668-cat_1	Bacteria	Proteobacteria	Gammaproteobacteria	Pseudomonadales	Pseudomonadaceae	Pseudomonas	Pseudomonas tolaasii	8
	VIRSorter_NODE_721_length_3271_cov_2_03117-cat_2	Bacteria	Proteobacteria	Gammaproteobacteria	Pseudomonadales	Pseudomonadaceae	Pseudomonas	Pseudomonas extremaustralis	8
	VIRSorter_NODE_872_length_2890_cov_2_24756-cat_1	Bacteria	Proteobacteria	Gammaproteobacteria	Pseudomonadales	Pseudomonadaceae	Pseudomonas	Pseudomonas tolaasii	8
	VIRSorter_NODE_109_length_37540_cov_87_2844-circular-cat_2	Bacteria	Proteobacteria	Gammaproteobacteria	Pseudomonadales	Pseudomonadaceae	Pseudomonas	Pseudomonas sp. S5D5	4
	VIRSorter_NODE_1819_length_1961_cov_1_32824-cat_2	Bacteria	Proteobacteria	Gammaproteobacteria	Enterobacterales	Enterobacteriaceae	Salmonella	Salmonella enterica	4226
	VIRSorter_NODE_23216_length_1782_cov_3_06526-cat_2	Bacteria	Actinobacteria	Actinobacteria	Micrococcales	Microbacteriaceae	Microbacterium	Microbacterium sp. BH-3-3-3	3
	VIRSorter_NODE_2502_length_5513_cov_10_042-circular-cat_1	Bacteria	Proteobacteria	Gammaproteobacteria	Enterobacterales	Enterobacteriaceae	Escherichia	Escherichia coli	408
	VIRSorter_NODE_270_length_9600_cov_4_6053-circular-cat_2	Bacteria	Proteobacteria	Gammaproteobacteria	Pseudomonadales	Pseudomonadaceae	Pseudomonas	Pseudomonas sp. S35	6
	VIRSorter_NODE_395_length_5513_cov_6_10732-circular-cat_1	Bacteria	Proteobacteria	Gammaproteobacteria	Enterobacterales	Enterobacteriaceae	Escherichia	Escherichia coli	396
	VIRSorter_NODE_647_length_13773_cov_12_4143-cat_2	Bacteria	Actinobacteria	Actinobacteria	Frankiales	Frankiaceae	Frankia	Frankia sp. Cc1.17	3
	VIRSorter_NODE_819_length_2985_cov_2_27082-cat_2	Bacteria	Proteobacteria	Gammaproteobacteria	Pseudomonadales	Pseudomonadaceae	Pseudomonas	Pseudomonas paralactis	2
GSL 3510	VIRSorter_NODE_13728_length_2450_cov_9_71545-cat_2	Archaea	Euryarchaeota	Halobacteria	Halobacteriales	Halobacteriaceae	Halostella	Halostella salina	3
	VIRSorter_NODE_6582_length_3513_cov_2_43857-cat_2	Archaea	Euryarchaeota	Halobacteria	Natrialbales	Natrialbaceae	Natrialba	Natrialba magadii	4
	VIRSorter_NODE_1166_length_9542_cov_11_2971-cat_1	Bacteria	Actinobacteria	Actinobacteria	NA	NA	Thermobispora	Thermobispora bispora	3
	VIRSorter_NODE_1303_length_8831_cov_5_27585-cat_2	Bacteria	Firmicutes	Clostridia	Clostridiales	Hungateiclostridiaceae	Hungateiclostridium	Hungateiclostridium alkalicellulosi	3
	VIRSorter_NODE_138_length_4000_cov_4_56829-cat_1	Bacteria	Proteobacteria	Gammaproteobacteria	Enterobacterales	Enterobacteriaceae	Escherichia	Escherichia coli	348
	VIRSorter_NODE_1621_length_7795_cov_12_765-cat_2	Bacteria	Actinobacteria	Actinobacteria	Micrococcales	Microbacteriaceae	Microbacterium	Microbacterium sp. BH-3-3-3	3
	VIRSorter_NODE_17_length_70008_cov_22_5278-cat_2	Bacteria	Proteobacteria	Gammaproteobacteria	Aeromonadales	Succinivibrionaceae	Anaerobiospirillum	Anaerobiospirillum thomasii	3
	VIRSorter_NODE_61_length_37540_cov_99_8182-circular-cat_2	Bacteria	Proteobacteria	Gammaproteobacteria	Pseudomonadales	Pseudomonadaceae	Pseudomonas	Pseudomonas sp. S5D5	4
	VIRSorter_NODE_72_length_41010_cov_16_2536-cat_2	Bacteria	Firmicutes	NA	NA	NA	NA	Firmicutes bacterium	6

## Sheet: Supplementary Table 9
Table S9: Lifestyle prediction of viruses based on the conserved protein domains using BACPHLIP (Hockenbery and Wilke, 2021)
Sequence	Bacphlip_Lytic_Score	Bacphlip_Temperate_Score	Bacphlip_Classification
NODE_7144_length_3368_cov_4.74452	0.1625	0.8375	Lysogenic
NODE_3585_length_4544_cov_3.97917	0.025	0.975	Lysogenic
NODE_8431_length_1939_cov_1.49062	0.4625	0.5375	Lysogenic
NODE_3239_length_3075_cov_3.02239	0	1	Lysogenic
NODE_716_length_6245_cov_13.2833	0	1	Lysogenic
NODE_33_length_38544_cov_151.988	0	1	Lysogenic
NODE_1016_length_5309_cov_1.63296	0.0125	0.9875	Lysogenic
NODE_61_length_37540_cov_99.8182	0.1125	0.8875	Lysogenic
NODE_9634_length_1816_cov_1.89402	0.2125	0.7875	Lysogenic
NODE_803_length_5951_cov_2.91346	0	1	Lysogenic
NODE_209_length_11050_cov_18.395	0.347742	0.652258	Lysogenic
NODE_376_length_8556_cov_4.49045	0.025	0.975	Lysogenic
NODE_3202_length_3092_cov_1.90894	0.1625	0.8375	Lysogenic
NODE_7663_length_2035_cov_2.64885	0.0950441	0.904956	Lysogenic
NODE_7_length_252996_cov_8.24678-183623-227179	0.0625	0.9375	Lysogenic
NODE_384_length_8504_cov_6.53575	0.475	0.525	Lysogenic
NODE_3894_length_2810_cov_1.87738	0	1	Lysogenic
NODE_361_length_8666_cov_131.48	0.05	0.95	Lysogenic
NODE_6646_length_2174_cov_1.77772	0	1	Lysogenic
NODE_1081_length_5139_cov_8.84298	0	1	Lysogenic
NODE_2114_length_3729_cov_2.06135	0	1	Lysogenic
NODE_38_length_36615_cov_30.3778	0.425	0.575	Lysogenic
NODE_1899_length_3903_cov_15.6194	0	1	Lysogenic
NODE_1630_length_4198_cov_1.86785	0	1	Lysogenic
NODE_16327_length_2118_cov_7.29382	0.1375	0.8625	Lysogenic
NODE_1_length_1784229_cov_102.819-1238273-1296776	0.025	0.975	Lysogenic
NODE_1881_length_7110_cov_5.23715	0	1	Lysogenic
NODE_2_length_1480983_cov_26.1206-1347685-1433528	0.0625	0.9375	Lysogenic
NODE_6493_length_2196_cov_1.67859	0.272522	0.727478	Lysogenic
NODE_12_length_270696_cov_18.1215-201337-244879	0.0625	0.9375	Lysogenic
NODE_1_length_1296811_cov_120.838-382854-414433	0.05	0.95	Lysogenic
NODE_12_length_381649_cov_23.7458-295382-339354	0.05	0.95	Lysogenic
NODE_325_length_9040_cov_4.50454	0.175	0.825	Lysogenic
NODE_2404_length_5615_cov_5.63757	0	1	Lysogenic
NODE_86_length_50356_cov_7.1092	0.0625	0.9375	Lysogenic
NODE_1915_length_3884_cov_4.83418	0.2	0.8	Lysogenic
NODE_260_length_10050_cov_2.53542	0.0125	0.9875	Lysogenic
NODE_1353_length_4623_cov_8.83652	0	1	Lysogenic
NODE_36_length_37540_cov_34.5599	0.1125	0.8875	Lysogenic
NODE_15_length_237646_cov_21.159-109753-190190	0.0625	0.9375	Lysogenic
NODE_47950_length_1393_cov_3.55371	0.1375	0.8625	Lysogenic
NODE_5590_length_3739_cov_4.35382	0.125	0.875	Lysogenic
NODE_7312_length_2078_cov_1.306	0	1	Lysogenic
NODE_1_length_1784229_cov_102.819-870272-901851	0.05	0.95	Lysogenic
NODE_1499_length_4377_cov_66.7487	0.425	0.575	Lysogenic
NODE_29137_length_1037_cov_0.968132	0.395567	0.604433	Lysogenic
NODE_1_length_1296811_cov_120.838-750855-809358	0.025	0.975	Lysogenic
NODE_1854_length_3948_cov_3.25098	0	1	Lysogenic
NODE_15_length_149648_cov_8.83366-21756-102193	0.0625	0.9375	Lysogenic
NODE_354_length_8727_cov_2.095	0.0125	0.9875	Lysogenic
NODE_22_length_313620_cov_27.599-244268-275560	0.161302	0.838698	Lysogenic
NODE_1719_length_6741_cov_3.08936	0.025	0.975	Lysogenic
NODE_24128_length_1898_cov_2.93224	0.429213	0.570787	Lysogenic
NODE_4222_length_2703_cov_2.54736	0.2125	0.7875	Lysogenic
NODE_283_length_9688_cov_24.2619-318-8298	0.025	0.975	Lysogenic
NODE_3233_length_3077_cov_7.81559	0	1	Lysogenic
NODE_1941_length_3863_cov_2.67077	0.025	0.975	Lysogenic
NODE_267_length_9913_cov_5.07919	0.475	0.525	Lysogenic
NODE_919_length_5557_cov_4.78048	0.0375	0.9625	Lysogenic
NODE_517_length_7261_cov_8.65377	0	1	Lysogenic
NODE_3478_length_2975_cov_21.6299	0.4875	0.5125	Lysogenic
NODE_24803_length_1125_cov_1.18938	0	1	Lysogenic
NODE_11163_length_2736_cov_3.98658	0.0625	0.9375	Lysogenic
NODE_939_length_5512_cov_4.49099	0.1125	0.8875	Lysogenic
NODE_109_length_37540_cov_87.2844	0.1125	0.8875	Lysogenic
NODE_177_length_12001_cov_18.4196	0.1125	0.8875	Lysogenic
NODE_1144_length_5019_cov_5.13675	0	1	Lysogenic
NODE_3552_length_2947_cov_6.70426	0.3625	0.6375	Lysogenic
NODE_39628_length_1385_cov_2.92846	0.828701	0.171299	Lytic
NODE_768_length_6052_cov_4.15426	0.811878	0.188122	Lytic
NODE_1797_length_6584_cov_4.7728	0.931779	0.0682209	Lytic
NODE_1091_length_5117_cov_3.56954	0.997299	0.00270138	Lytic
NODE_3259_length_3068_cov_4.88609	0.977588	0.0224119	Lytic
NODE_105_length_15475_cov_3.19788	0.835378	0.164622	Lytic
NODE_1870_length_3929_cov_96.2291	0.811878	0.188122	Lytic
NODE_9779_length_2884_cov_2.05731	0.997299	0.00270138	Lytic
NODE_5761_length_2313_cov_2.3097	0.835378	0.164622	Lytic
NODE_2373_length_3550_cov_8.15834	0.811878	0.188122	Lytic
NODE_29862_length_1023_cov_12.3962	0.811878	0.188122	Lytic
NODE_8888_length_1889_cov_1.91146	0.811878	0.188122	Lytic
NODE_13875_length_1514_cov_54.7397	0.811878	0.188122	Lytic
NODE_1667_length_4153_cov_2.7382	0.879146	0.120854	Lytic
NODE_3342_length_3035_cov_5.57256	0.84553	0.15447	Lytic
NODE_6159_length_2246_cov_1.71354	0.835378	0.164622	Lytic
NODE_4909_length_4093_cov_5.16389	0.811878	0.188122	Lytic
NODE_7293_length_2080_cov_3.36201	0.811878	0.188122	Lytic
NODE_14260_length_1494_cov_1.68398	0.916879	0.0831206	Lytic
NODE_1621_length_7795_cov_12.765	0.615088	0.384912	Lytic
NODE_1956_length_3850_cov_3.87027	0.811878	0.188122	Lytic
NODE_6659_length_2172_cov_3.65281	0.811878	0.188122	Lytic
NODE_3137_length_3121_cov_3.11055	0.811878	0.188122	Lytic
NODE_1909_length_6359_cov_3.49984	0.811878	0.188122	Lytic
NODE_6534_length_2191_cov_1.24419	0.8273	0.1727	Lytic
NODE_10609_length_1732_cov_8.83676	0.733986	0.266014	Lytic
NODE_28238_length_1768_cov_2.23278	0.931779	0.0682209	Lytic
NODE_1665_length_4154_cov_2.63571	0.995044	0.00495595	Lytic
NODE_1793_length_4017_cov_14.5789	0.999505	0.000494723	Lytic
NODE_6496_length_3492_cov_5.11709	0.811878	0.188122	Lytic
NODE_26834_length_1079_cov_54.4926	0.811878	0.188122	Lytic
NODE_296_length_9405_cov_5.60821	0.811878	0.188122	Lytic
NODE_2401_length_3531_cov_2.9577	0.873386	0.126614	Lytic
NODE_48154_length_1391_cov_1.84731	0.811878	0.188122	Lytic
NODE_3026_length_3170_cov_4.51561	0.960226	0.0397738	Lytic
NODE_358_length_8704_cov_28.183	0.811878	0.188122	Lytic
NODE_210_length_11006_cov_13.1807	0.866756	0.133244	Lytic
NODE_7637_length_2039_cov_2.06328	0.710545	0.289455	Lytic
NODE_850_length_5779_cov_26.5018	0.939213	0.060787	Lytic
NODE_29474_length_1734_cov_3.60672	0.811878	0.188122	Lytic
NODE_58096_length_1163_cov_3.64575	0.811878	0.188122	Lytic
NODE_889_length_5635_cov_3.19118	0.997299	0.00270138	Lytic
NODE_2810_length_3277_cov_55.9771	0.811878	0.188122	Lytic
NODE_17794_length_1336_cov_8.34409	0.811878	0.188122	Lytic
NODE_15484_length_1432_cov_6.23065	0.811878	0.188122	Lytic
NODE_7481_length_2057_cov_95.0912	0.879146	0.120854	Lytic
NODE_1095_length_8623_cov_10.7891	0.811878	0.188122	Lytic
NODE_688_length_6376_cov_4.55977	0.811878	0.188122	Lytic
NODE_122_length_14639_cov_5.0656	0.857063	0.142937	Lytic
NODE_8488_length_1932_cov_3.86981	0.922522	0.077478	Lytic
NODE_528_length_14091_cov_10.3013	0.972632	0.0273678	Lytic
NODE_5386_length_2392_cov_17.3625	0.650776	0.349224	Lytic
NODE_11835_length_1640_cov_2.52545	0.811878	0.188122	Lytic
NODE_77769_length_1117_cov_9.47273	0.811878	0.188122	Lytic
NODE_3332_length_3040_cov_26.1016	0.811878	0.188122	Lytic
NODE_2087_length_3755_cov_4.57635	0.811878	0.188122	Lytic
NODE_9351_length_1841_cov_11.0531	0.811878	0.188122	Lytic
NODE_34373_length_1619_cov_3.34249	0.960662	0.0393382	Lytic
NODE_545_length_7066_cov_2.80574	0.880031	0.119969	Lytic
NODE_4736_length_2549_cov_2.03179	0.84553	0.15447	Lytic
NODE_7232_length_2088_cov_27.1086	0.811878	0.188122	Lytic
NODE_15309_length_2334_cov_1.83371	0.811878	0.188122	Lytic
NODE_22629_length_1179_cov_1.93251	0.811878	0.188122	Lytic
NODE_5871_length_2292_cov_2.89977	0.84553	0.15447	Lytic
NODE_239_length_10520_cov_3.35591	0.828701	0.171299	Lytic
NODE_3194_length_3095_cov_1.74394	0.811878	0.188122	Lytic
NODE_9381_length_1839_cov_1.91998	0.811878	0.188122	Lytic
NODE_11309_length_1678_cov_3.08897	0.811878	0.188122	Lytic
NODE_1187_length_4929_cov_2.95044	0.811878	0.188122	Lytic
NODE_4156_length_2729_cov_4.56072	0.811878	0.188122	Lytic
NODE_9439_length_1833_cov_8.01583	0.811878	0.188122	Lytic
NODE_14_length_237853_cov_17.7017-224490-237299	0.800965	0.199035	Lytic
NODE_8202_length_1965_cov_5.12949	0.811878	0.188122	Lytic
NODE_3814_length_2840_cov_2.9178	0.811878	0.188122	Lytic
NODE_339_length_8904_cov_4.97687	0.985022	0.014978	Lytic
NODE_27176_length_1655_cov_1.95288	0.811878	0.188122	Lytic
NODE_18415_length_1313_cov_1.17538	0.811878	0.188122	Lytic
NODE_3506_length_2963_cov_9.78667	0.811878	0.188122	Lytic
NODE_9682_length_1812_cov_1.74777	0.811878	0.188122	Lytic
NODE_9196_length_1858_cov_1.41941	0.811878	0.188122	Lytic
NODE_934_length_5528_cov_15.1977	0.815554	0.184446	Lytic
NODE_5296_length_2411_cov_18.7299	0.811878	0.188122	Lytic
NODE_1969_length_3841_cov_9.69978	0.931779	0.0682209	Lytic
NODE_5415_length_2386_cov_33.8021	0.811878	0.188122	Lytic
NODE_2419_length_3519_cov_6.25767	0.811878	0.188122	Lytic
NODE_9706_length_1810_cov_3.45633	0.811878	0.188122	Lytic
NODE_4014_length_2768_cov_7.74025	0.811878	0.188122	Lytic
NODE_76_length_18725_cov_5.408	0.8875	0.1125	Lytic
NODE_12352_length_1604_cov_2.04739	0.811878	0.188122	Lytic
NODE_2433_length_3506_cov_1.63392	0.811878	0.188122	Lytic
NODE_85052_length_1072_cov_5.5418	0.811878	0.188122	Lytic
NODE_924_length_5551_cov_25.9591	0.846161	0.153839	Lytic
NODE_7892_length_2005_cov_1.44249	0.83418	0.16582	Lytic
NODE_3866_length_4450_cov_3.10132	0.864327	0.135673	Lytic
NODE_1462_length_4441_cov_8.12123	0.890434	0.109566	Lytic
NODE_6428_length_2205_cov_5.11357	0.849015	0.150985	Lytic
NODE_1116_length_5069_cov_15.1348	0.855024	0.144976	Lytic
NODE_14787_length_1467_cov_4.41119	0.811878	0.188122	Lytic
NODE_6665_length_3450_cov_2.98887	0.986125	0.0138753	Lytic
NODE_24837_length_1124_cov_1.79438	0.811878	0.188122	Lytic
NODE_33497_length_1499_cov_2.68149	0.816834	0.183166	Lytic
NODE_4721_length_2554_cov_7.33127	0.811878	0.188122	Lytic
NODE_1631_length_4196_cov_6.73581	0.811878	0.188122	Lytic
NODE_13071_length_1560_cov_0.96441	0.816834	0.183166	Lytic
NODE_9315_length_1845_cov_2.83236	0.835378	0.164622	Lytic
NODE_5854_length_2294_cov_2.99446	0.955176	0.0448238	Lytic
NODE_3665_length_2902_cov_2.61694	0.944554	0.0554464	Lytic
NODE_357_length_8711_cov_20.2379	1	0	Lytic
NODE_26610_length_1830_cov_15.9577	0.811878	0.188122	Lytic
NODE_1688_length_4125_cov_9.04977	0.811878	0.188122	Lytic
NODE_6892_length_2135_cov_1.20369	0.811878	0.188122	Lytic
NODE_8877_length_1890_cov_3.31027	0.811878	0.188122	Lytic
NODE_719_length_6237_cov_5.973	0.811878	0.188122	Lytic
NODE_8839_length_1894_cov_5.27448	0.811878	0.188122	Lytic
NODE_890_length_5633_cov_3.45568	0.811878	0.188122	Lytic
NODE_2067_length_3772_cov_2.72675	0.960132	0.0398678	Lytic
NODE_1114_length_5076_cov_2.71469	0.888056	0.111944	Lytic
NODE_1040_length_10115_cov_7.14407	0.811878	0.188122	Lytic
NODE_956_length_5480_cov_2.89501	0.811878	0.188122	Lytic
NODE_71104_length_1164_cov_2.37608	0.811878	0.188122	Lytic
NODE_6559_length_2185_cov_11.6463	0.811878	0.188122	Lytic
NODE_3339_length_3037_cov_2.03127	0.811878	0.188122	Lytic
NODE_136_length_13942_cov_4.54412	0.772522	0.227478	Lytic
NODE_25020_length_1718_cov_12.78	0.811878	0.188122	Lytic
NODE_6456_length_3502_cov_7.17748	0.880695	0.119305	Lytic
NODE_6702_length_3480_cov_6.29645	0.84553	0.15447	Lytic
NODE_2922_length_3217_cov_27.945	0.931779	0.0682209	Lytic
NODE_8841_length_1894_cov_2.59083	0.811878	0.188122	Lytic
NODE_197_length_11238_cov_11.3631	0.811878	0.188122	Lytic
NODE_5143_length_2447_cov_27.6672	0.811878	0.188122	Lytic
NODE_15645_length_1425_cov_1.68875	0.811878	0.188122	Lytic
NODE_3982_length_2776_cov_4.97546	0.84553	0.15447	Lytic
NODE_7915_length_2001_cov_6.09125	0.964111	0.0358893	Lytic
NODE_22280_length_1189_cov_2.64313	0.811878	0.188122	Lytic
NODE_453_length_7687_cov_6.79709	0.811878	0.188122	Lytic
NODE_2958_length_3202_cov_3.49496	0.811878	0.188122	Lytic
NODE_3267_length_3065_cov_30.1229	0.9625	0.0375	Lytic
NODE_1953_length_3852_cov_2.70711	0.811878	0.188122	Lytic
NODE_4167_length_2721_cov_583.123	0.811878	0.188122	Lytic
NODE_7757_length_2024_cov_3.5572	0.811878	0.188122	Lytic
NODE_16054_length_1406_cov_1.44801	0.811878	0.188122	Lytic
NODE_1169_length_4967_cov_8.64525	0.960226	0.0397738	Lytic
NODE_10147_length_2829_cov_6.8886	0.811878	0.188122	Lytic
NODE_1998_length_3817_cov_2.56667	0.811878	0.188122	Lytic
NODE_2459_length_3489_cov_6.97115	0.811878	0.188122	Lytic
NODE_7382_length_2069_cov_13.9645	0.971336	0.0286643	Lytic
NODE_95_length_15888_cov_6.47269	0.828701	0.171299	Lytic
NODE_19005_length_1292_cov_1.48755	0.811878	0.188122	Lytic
NODE_8030_length_1986_cov_5.52663	0.972522	0.027478	Lytic
NODE_11248_length_1683_cov_1.8946	0.811878	0.188122	Lytic
NODE_14074_length_1504_cov_2.82062	0.811878	0.188122	Lytic
NODE_98437_length_1007_cov_1.47955	0.811878	0.188122	Lytic
NODE_1438_length_7692_cov_7.45327	0.811878	0.188122	Lytic
NODE_458_length_7636_cov_5.87349	0.944169	0.055831	Lytic
NODE_5372_length_2395_cov_3.14286	0.811878	0.188122	Lytic
NODE_9405_length_1836_cov_15.1358	0.811878	0.188122	Lytic
NODE_414_length_8180_cov_6.97367	0.880031	0.119969	Lytic
NODE_625_length_6667_cov_11.5872	0.875	0.125	Lytic
NODE_15054_length_1453_cov_2.06637	0.835378	0.164622	Lytic
NODE_2953_length_3205_cov_1.74107	0.990057	0.00994313	Lytic
NODE_4120_length_2739_cov_3.10452	0.931779	0.0682209	Lytic
NODE_13183_length_1553_cov_2.19986	0.84553	0.15447	Lytic
NODE_20196_length_2052_cov_3.71429	0.811878	0.188122	Lytic
NODE_373_length_5891_cov_2.72675	0.95022	0.0497797	Lytic
NODE_5115_length_4010_cov_6.17899	0.916879	0.0831206	Lytic
NODE_7541_length_2049_cov_2.19459	0.844333	0.155667	Lytic
NODE_2330_length_3576_cov_8.65903	0.997299	0.00270138	Lytic
NODE_2516_length_3451_cov_4.16035	0.891382	0.108618	Lytic
NODE_11985_length_2649_cov_3.16455	0.811878	0.188122	Lytic
NODE_350_length_8753_cov_21.3751	0.904639	0.0953607	Lytic
NODE_4028_length_2765_cov_13.0534	0.846161	0.153839	Lytic
NODE_8169_length_1968_cov_4.90875	0.811878	0.188122	Lytic
NODE_68_length_19726_cov_6.92438	0.999505	0.000494723	Lytic
NODE_17999_length_1329_cov_34.812	0.811878	0.188122	Lytic
NODE_10234_length_1764_cov_20.4514	0.880295	0.119705	Lytic
NODE_1362_length_4605_cov_128.253	0.867858	0.132142	Lytic
NODE_7362_length_2072_cov_5.37635	0.811878	0.188122	Lytic
NODE_4101_length_4238_cov_3.82948	0.970991	0.0290092	Lytic
NODE_606_length_13787_cov_18.0807	0.997522	0.00247797	Lytic
NODE_4324_length_2668_cov_3.86423	0.997576	0.00242385	Lytic
NODE_73103_length_1150_cov_1.22483	0.811878	0.188122	Lytic
NODE_3343_length_3035_cov_4.38377	0.811878	0.188122	Lytic
NODE_5651_length_2333_cov_86.5209	0.811878	0.188122	Lytic
NODE_1330_length_4672_cov_4.82464	0.835378	0.164622	Lytic
NODE_16501_length_1388_cov_1.04362	0.811878	0.188122	Lytic
NODE_1693_length_4115_cov_3.44283	0.811878	0.188122	Lytic
NODE_6325_length_3534_cov_23.4444	0.84553	0.15447	Lytic
NODE_3079_length_4955_cov_14.9747	0.811878	0.188122	Lytic
NODE_7095_length_2107_cov_9.04444	0.811878	0.188122	Lytic
NODE_10067_length_1778_cov_1.93398	0.811878	0.188122	Lytic
NODE_771_length_6043_cov_12.3933	0.811878	0.188122	Lytic
NODE_3641_length_2913_cov_2.10122	0.879146	0.120854	Lytic
NODE_8681_length_1911_cov_1.03419	0.811878	0.188122	Lytic
NODE_24785_length_1125_cov_2.46293	0.811878	0.188122	Lytic
NODE_30070_length_1020_cov_1.0224	0.811878	0.188122	Lytic
NODE_45511_length_1428_cov_1.54112	0.811878	0.188122	Lytic
NODE_6658_length_2172_cov_18.199	0.811878	0.188122	Lytic
NODE_352_length_8730_cov_16.116	0.939213	0.060787	Lytic
NODE_30139_length_1019_cov_0.88565	0.835378	0.164622	Lytic
NODE_16538_length_1386_cov_1.65846	0.811878	0.188122	Lytic
NODE_621_length_6686_cov_3.43284	0.765419	0.234581	Lytic
NODE_4923_length_2500_cov_2.65276	0.811878	0.188122	Lytic
NODE_4400_length_2646_cov_2.58277	0.992566	0.00743392	Lytic
NODE_692_length_6367_cov_68.8944	0.811878	0.188122	Lytic
NODE_19502_length_2117_cov_2.14121	0.811878	0.188122	Lytic
NODE_489_length_7442_cov_5.78824	0.811878	0.188122	Lytic
NODE_4869_length_2514_cov_3.58316	0.972742	0.0272577	Lytic
NODE_4917_length_3845_cov_4.60059	0.906599	0.0934009	Lytic
NODE_1901_length_3902_cov_4.59788	0.811878	0.188122	Lytic
NODE_3389_length_3017_cov_5.40173	0.828701	0.171299	Lytic
NODE_10577_length_1735_cov_6.95274	0.78221	0.21779	Lytic
NODE_1916_length_3883_cov_32.8589	0.811878	0.188122	Lytic
NODE_1188_length_4928_cov_16.4839	0.811878	0.188122	Lytic
NODE_675_length_12017_cov_15.5473	0.9875	0.0125	Lytic
NODE_11445_length_1668_cov_0.999351	0.811878	0.188122	Lytic
NODE_7951_length_1998_cov_2.34741	0.931779	0.0682209	Lytic
NODE_7539_length_2049_cov_4.36368	0.811878	0.188122	Lytic
NODE_502_length_7332_cov_13.4144	0.928139	0.0718612	Lytic
NODE_25653_length_1105_cov_2.52352	0.811878	0.188122	Lytic
NODE_3107_length_3134_cov_23.5344	0.811878	0.188122	Lytic
NODE_47460_length_1400_cov_2.06284	0.811878	0.188122	Lytic
NODE_1287_length_4749_cov_3.07551	0.833867	0.166133	Lytic
NODE_277_length_9773_cov_30.3501	0.7	0.3	Lytic
NODE_10107_length_1774_cov_13.4821	0.811878	0.188122	Lytic
NODE_3300_length_3052_cov_74.6916	0.811878	0.188122	Lytic
NODE_7756_length_2024_cov_4.43701	0.811878	0.188122	Lytic
NODE_12505_length_1595_cov_1.26771	0.811878	0.188122	Lytic
NODE_16378_length_1392_cov_3.08379	0.811878	0.188122	Lytic
NODE_5026_length_3921_cov_2.48946	0.811878	0.188122	Lytic
NODE_686_length_6378_cov_2.85442	0.811878	0.188122	Lytic
NODE_1883_length_3922_cov_7.03557	0.811878	0.188122	Lytic
NODE_2482_length_3474_cov_4.55423	0.9875	0.0125	Lytic
NODE_681_length_6399_cov_7.93495	0.811878	0.188122	Lytic
NODE_19791_length_1264_cov_1.76341	0.811878	0.188122	Lytic
NODE_5520_length_2366_cov_1.94149	0.811878	0.188122	Lytic
NODE_3114_length_3132_cov_3.54908	0.95	0.05	Lytic
NODE_962_length_5446_cov_4.1521	0.879146	0.120854	Lytic
NODE_27718_length_1062_cov_25.6203	0.823415	0.176585	Lytic
NODE_11936_length_1633_cov_4.19389	0.945044	0.0549559	Lytic
NODE_6143_length_3647_cov_2.50568	1	0	Lytic
NODE_2888_length_3237_cov_17.3977	0.880272	0.119728	Lytic
NODE_144_length_13594_cov_4.97654	0.9875	0.0125	Lytic
NODE_4883_length_2511_cov_1.84857	0.811878	0.188122	Lytic
NODE_14824_length_2403_cov_3.42443	0.811878	0.188122	Lytic
NODE_23979_length_1922_cov_14.317	0.811878	0.188122	Lytic
NODE_13965_length_1510_cov_2.04483	0.811878	0.188122	Lytic
NODE_6846_length_3408_cov_5.19933	0.811878	0.188122	Lytic
NODE_19757_length_1265_cov_11.0211	0.94499	0.0550101	Lytic
NODE_10721_length_1723_cov_2.93609	0.811878	0.188122	Lytic
NODE_214_length_10987_cov_4.46354	0.974505	0.0254947	Lytic
NODE_2878_length_3244_cov_3.68977	0.844333	0.155667	Lytic
NODE_23865_length_1147_cov_16.1931	0.823415	0.176585	Lytic
NODE_7587_length_2045_cov_1.83994	0.811878	0.188122	Lytic
NODE_89506_length_1048_cov_3.81542	0.811878	0.188122	Lytic
NODE_2562_length_3420_cov_3.14576	0.811878	0.188122	Lytic
NODE_6809_length_2149_cov_2.11227	0.811878	0.188122	Lytic
NODE_14553_length_2422_cov_5.16122	0.9625	0.0375	Lytic
NODE_419_length_8111_cov_4.52392	0.828701	0.171299	Lytic
NODE_1864_length_3937_cov_6.64304	0.811878	0.188122	Lytic
NODE_14648_length_2382_cov_2.51441	0.811878	0.188122	Lytic
NODE_17634_length_1342_cov_7.20823	0.811878	0.188122	Lytic
NODE_1951_length_3858_cov_4.24122	0.835378	0.164622	Lytic
NODE_7573_length_2045_cov_49.2153	0.887005	0.112995	Lytic
NODE_10483_length_1742_cov_3.38514	0.811878	0.188122	Lytic
NODE_8855_length_1892_cov_2.71161	0.811878	0.188122	Lytic
NODE_2028_length_3799_cov_19.6953	0.929686	0.0703143	Lytic
NODE_8968_length_1882_cov_12.5499	0.84553	0.15447	Lytic
NODE_1945_length_3860_cov_6.11278	0.811878	0.188122	Lytic
NODE_8531_length_1926_cov_6.12563	0.811878	0.188122	Lytic
NODE_1621_length_4212_cov_2.12142	0.940182	0.0598179	Lytic
NODE_4186_length_4480_cov_2.58764	0.811878	0.188122	Lytic
NODE_195_length_11255_cov_2.91571	0.997522	0.00247797	Lytic
NODE_1555_length_4291_cov_5.00288	0.811878	0.188122	Lytic
NODE_1410_length_4531_cov_38.8865	0.811878	0.188122	Lytic
NODE_1174_length_4948_cov_5.58204	0.811878	0.188122	Lytic
NODE_5730_length_3558_cov_11.1871	1	0	Lytic
NODE_1349_length_4631_cov_2.98202	0.974023	0.0259774	Lytic
NODE_272_length_22174_cov_8.5154	0.811878	0.188122	Lytic
NODE_19322_length_1280_cov_4.31396	0.811878	0.188122	Lytic
NODE_340_length_8874_cov_3.34137	0.811878	0.188122	Lytic
NODE_25689_length_1859_cov_9.07852	0.811878	0.188122	Lytic
NODE_19600_length_1270_cov_8.29921	0.811878	0.188122	Lytic
NODE_20004_length_2062_cov_3.40568	0.811878	0.188122	Lytic
NODE_10434_length_1746_cov_3.24398	0.895044	0.104956	Lytic
NODE_22547_length_1975_cov_2.54275	0.811878	0.188122	Lytic
NODE_15700_length_1422_cov_7.58842	0.811878	0.188122	Lytic
NODE_15632_length_1425_cov_5.23498	0.952667	0.047333	Lytic
NODE_5959_length_2276_cov_2.02466	0.811878	0.188122	Lytic
NODE_263_length_10006_cov_45.4737	0.759521	0.240479	Lytic
NODE_31135_length_1001_cov_1.74943	0.811878	0.188122	Lytic
NODE_2664_length_3360_cov_46.2787	0.698372	0.301628	Lytic
NODE_10951_length_1706_cov_8.61431	0.811878	0.188122	Lytic
NODE_69059_length_1179_cov_2.97719	0.999505	0.000494723	Lytic
NODE_1860_length_3941_cov_22.623	0.811878	0.188122	Lytic
NODE_16074_length_2134_cov_3.03239	0.960226	0.0397738	Lytic
NODE_425_length_8003_cov_17.2868	0.997299	0.00270138	Lytic
NODE_498_length_7382_cov_3.34886	0.811878	0.188122	Lytic
NODE_237_length_10572_cov_5.8854	0.972522	0.027478	Lytic
NODE_12176_length_1615_cov_65.5511	0.811878	0.188122	Lytic
NODE_3713_length_2883_cov_4.22061	0.811878	0.188122	Lytic
NODE_3942_length_2792_cov_3.80263	0.811878	0.188122	Lytic
NODE_12513_length_1594_cov_5.59646	0.811878	0.188122	Lytic
NODE_1367_length_4600_cov_3.26917	0.730645	0.269355	Lytic
NODE_301_length_9357_cov_33.8753	0.840198	0.159802	Lytic
NODE_4333_length_2666_cov_2.50295	0.775566	0.224434	Lytic
NODE_8711_length_1907_cov_19.7978	0.826746	0.173254	Lytic
NODE_19470_length_2118_cov_4.13963	0.952808	0.0471916	Lytic
NODE_7697_length_3225_cov_3.90671	0.811878	0.188122	Lytic
NODE_74_length_18996_cov_6.47348	0.985132	0.0148678	Lytic
NODE_7878_length_3215_cov_3.61075	0.811878	0.188122	Lytic
NODE_82_length_17330_cov_18.5247	0.811878	0.188122	Lytic
NODE_3127_length_5289_cov_2.87021	0.811878	0.188122	Lytic
NODE_1009_length_5322_cov_40.8414	0.811878	0.188122	Lytic
NODE_9773_length_1803_cov_2.18616	0.811878	0.188122	Lytic
NODE_3483_length_2972_cov_11.0594	0.811878	0.188122	Lytic
NODE_42441_length_1473_cov_2.46657	0.811878	0.188122	Lytic
NODE_2650_length_3370_cov_41.5819	0.811878	0.188122	Lytic
NODE_6647_length_2174_cov_1.66243	0.997522	0.00247797	Lytic
NODE_3560_length_4906_cov_2.59406	0.811878	0.188122	Lytic
NODE_445_length_7746_cov_12.8159	0.955919	0.0440809	Lytic
NODE_27115_length_1074_cov_1.59029	0.811878	0.188122	Lytic
NODE_1697_length_4111_cov_5.7741	0.794664	0.205336	Lytic
NODE_5130_length_2451_cov_1.99699	0.811878	0.188122	Lytic
NODE_14055_length_1506_cov_0.952139	0.811878	0.188122	Lytic
NODE_5631_length_3819_cov_3.63137	0.811878	0.188122	Lytic
NODE_8056_length_3180_cov_5.11169	0.811878	0.188122	Lytic
NODE_7324_length_3332_cov_6.61591	0.98761	0.0123899	Lytic
NODE_11558_length_1659_cov_5.71867	0.880031	0.119969	Lytic
NODE_11745_length_1645_cov_227.597	0.998045	0.00195539	Lytic
NODE_10467_length_1743_cov_24.2364	0.811878	0.188122	Lytic
NODE_1803_length_4002_cov_6.45213	0.811878	0.188122	Lytic
NODE_720_length_6219_cov_4.40676	0.975	0.025	Lytic
NODE_4303_length_2674_cov_13.3879	0.811878	0.188122	Lytic
NODE_17907_length_1333_cov_1.17413	0.811878	0.188122	Lytic
NODE_8805_length_1897_cov_47.9429	0.811878	0.188122	Lytic
NODE_13056_length_1560_cov_6.66713	0.811878	0.188122	Lytic
NODE_5789_length_2308_cov_5.6795	0.826746	0.173254	Lytic
NODE_6921_length_2130_cov_14.8333	0.811878	0.188122	Lytic
NODE_1828_length_3982_cov_4.1585	0.811878	0.188122	Lytic
NODE_7785_length_2020_cov_2.41152	0.811878	0.188122	Lytic
NODE_62954_length_1231_cov_1.86504	0.818251	0.181749	Lytic
NODE_4143_length_2733_cov_3.39332	0.811878	0.188122	Lytic
NODE_2523_length_3446_cov_19.5595	0.811878	0.188122	Lytic
NODE_6540_length_3326_cov_2.97499	0.811878	0.188122	Lytic
NODE_10437_length_1746_cov_2.07165	0.957874	0.0421256	Lytic
NODE_2249_length_5822_cov_4.10676	0.973814	0.0261863	Lytic
NODE_17457_length_2225_cov_3.38275	0.811878	0.188122	Lytic
NODE_9187_length_1859_cov_1.58199	0.811878	0.188122	Lytic
NODE_8363_length_1946_cov_5.87795	0.844333	0.155667	Lytic
NODE_176_length_12009_cov_3.39396	0.946779	0.0532206	Lytic
NODE_7340_length_2075_cov_2.06776	0.811878	0.188122	Lytic
NODE_9033_length_3010_cov_10.9709	0.811878	0.188122	Lytic
NODE_28967_length_1040_cov_1.50931	0.960226	0.0397738	Lytic
NODE_2863_length_3251_cov_15.7151	0.880031	0.119969	Lytic
NODE_2445_length_3498_cov_1.80392	0.972793	0.0272067	Lytic
NODE_28704_length_1755_cov_2.20455	0.811878	0.188122	Lytic
NODE_10708_length_1724_cov_2.21916	0.811878	0.188122	Lytic
NODE_8009_length_1988_cov_34.7362	0.811878	0.188122	Lytic
NODE_10874_length_1712_cov_1.74006	0.811878	0.188122	Lytic
NODE_24021_length_1143_cov_121.074	0.811878	0.188122	Lytic
NODE_10178_length_2825_cov_2.85471	0.811878	0.188122	Lytic
NODE_4648_length_2577_cov_15.6065	0.945044	0.0549559	Lytic
NODE_569_length_6933_cov_3.83324	0.998657	0.00134348	Lytic
NODE_1300_length_4726_cov_3.12655	0.88456	0.11544	Lytic
NODE_1032_length_5256_cov_4.78358	0.811878	0.188122	Lytic
NODE_6506_length_2195_cov_1.2558	0.860022	0.139978	Lytic
NODE_14075_length_2460_cov_2.36648	0.811878	0.188122	Lytic
NODE_10624_length_1731_cov_3.76185	0.811878	0.188122	Lytic
NODE_14764_length_1468_cov_3.31096	0.811878	0.188122	Lytic
NODE_15581_length_1428_cov_1.47425	0.811878	0.188122	Lytic
NODE_24497_length_1132_cov_3.08657	0.811878	0.188122	Lytic
NODE_44305_length_1445_cov_6.49848	0.811878	0.188122	Lytic
NODE_1963_length_3845_cov_9.33997	0.811878	0.188122	Lytic
NODE_565_length_6958_cov_3.00088	0.833867	0.166133	Lytic
NODE_12639_length_1584_cov_6.02539	0.826396	0.173604	Lytic
NODE_7383_length_2069_cov_5.85427	0.811878	0.188122	Lytic
NODE_7244_length_2087_cov_1.42959	0.931779	0.0682209	Lytic
NODE_752_length_6105_cov_3.30043	0.811878	0.188122	Lytic
NODE_2125_length_3718_cov_17.6235	0.997299	0.00270138	Lytic
NODE_375_length_8561_cov_14.2812	0.898575	0.101425	Lytic
NODE_2111_length_3734_cov_4.7125	0.811878	0.188122	Lytic
NODE_172_length_12375_cov_19.4432	0.811878	0.188122	Lytic
NODE_15724_length_1421_cov_11.2759	0.811878	0.188122	Lytic
NODE_69861_length_1174_cov_3.617	0.811878	0.188122	Lytic
NODE_4234_length_2698_cov_6.47141	0.999505	0.000494723	Lytic
NODE_4777_length_2540_cov_1.48404	0.811878	0.188122	Lytic
NODE_2403_length_3528_cov_2.93296	0.920787	0.0792131	Lytic
NODE_73918_length_1144_cov_3.14651	0.811878	0.188122	Lytic
NODE_2750_length_3307_cov_2.83994	0.960226	0.0397738	Lytic
NODE_4459_length_2629_cov_1.42126	0.811878	0.188122	Lytic
NODE_12706_length_1580_cov_31.958	0.811878	0.188122	Lytic
NODE_10597_length_1733_cov_32.1656	0.811878	0.188122	Lytic
NODE_14713_length_1471_cov_3.38318	0.811878	0.188122	Lytic
NODE_27257_length_1810_cov_4.54843	0.880695	0.119305	Lytic
NODE_5762_length_2313_cov_2.22232	0.811878	0.188122	Lytic
NODE_3032_length_3168_cov_7.11707	0.811878	0.188122	Lytic
NODE_3627_length_2918_cov_9.47367	0.996206	0.00379359	Lytic
NODE_5087_length_2461_cov_2.89674	0.811878	0.188122	Lytic
NODE_3105_length_3134_cov_67.6797	0.940198	0.0598018	Lytic
NODE_929_length_9600_cov_4.2126	0.811878	0.188122	Lytic
NODE_3054_length_3160_cov_3.01517	0.811878	0.188122	Lytic
NODE_1823_length_3988_cov_4.40041	0.960257	0.0397426	Lytic
NODE_3674_length_2898_cov_6.80909	0.811878	0.188122	Lytic
NODE_591_length_6834_cov_5.08051	0.811878	0.188122	Lytic
NODE_1047_length_5218_cov_3.24435	0.811878	0.188122	Lytic
NODE_2548_length_3431_cov_2.70278	0.811878	0.188122	Lytic
NODE_7306_length_3305_cov_2.07898	0.833657	0.166343	Lytic
NODE_11882_length_2658_cov_4.774	0.811878	0.188122	Lytic
NODE_64_length_20464_cov_6.31116	0.957874	0.0421256	Lytic
NODE_9407_length_1836_cov_5.26507	0.811878	0.188122	Lytic
NODE_67_length_19883_cov_9.47024	0.999137	0.000863171	Lytic
NODE_2941_length_3209_cov_31.5743	0.811878	0.188122	Lytic
NODE_54495_length_1314_cov_1.66639	0.811878	0.188122	Lytic
NODE_8378_length_1944_cov_3.26637	0.844092	0.155908	Lytic
NODE_5766_length_3772_cov_2.41481	0.811878	0.188122	Lytic
NODE_2248_length_3635_cov_2.17075	0.960662	0.0393382	Lytic
NODE_4506_length_2613_cov_42.1589	0.811878	0.188122	Lytic
NODE_10438_length_1746_cov_1.96047	0.811878	0.188122	Lytic
NODE_356_length_8717_cov_6.01932	0.811878	0.188122	Lytic
NODE_26431_length_1088_cov_1.5796	0.811878	0.188122	Lytic
NODE_1361_length_4606_cov_30.9161	0.816834	0.183166	Lytic
NODE_46430_length_1287_cov_110.032	0.811878	0.188122	Lytic
NODE_11875_length_1637_cov_2.06755	0.811878	0.188122	Lytic
NODE_4298_length_2676_cov_1.84621	0.811878	0.188122	Lytic
NODE_8336_length_1948_cov_17.3597	0.961381	0.0386188	Lytic
NODE_5414_length_3793_cov_4.96154	0.811878	0.188122	Lytic
NODE_2059_length_6112_cov_4.44428	0.75789	0.24211	Lytic
NODE_4837_length_2522_cov_7.1929	0.811878	0.188122	Lytic
NODE_8246_length_2964_cov_3.73211	0.811878	0.188122	Lytic
NODE_43044_length_1465_cov_3.37743	0.811878	0.188122	Lytic
NODE_3967_length_4399_cov_4.6882	0.811878	0.188122	Lytic
NODE_12076_length_1623_cov_2.54679	0.811878	0.188122	Lytic
NODE_1285_length_4751_cov_1.99157	0.811878	0.188122	Lytic
NODE_3150_length_3112_cov_4.25461	0.669476	0.330524	Lytic
NODE_3024_length_3170_cov_5.34801	0.811878	0.188122	Lytic
NODE_4011_length_2769_cov_3.39932	0.823557	0.176443	Lytic
NODE_6226_length_2237_cov_1.48104	0.833867	0.166133	Lytic
NODE_15210_length_1445_cov_5.03945	0.811878	0.188122	Lytic
NODE_6582_length_3513_cov_2.43857	0.892566	0.107434	Lytic
NODE_1909_length_3894_cov_7.32121	0.828701	0.171299	Lytic
NODE_1857_length_7164_cov_8.19753	0.952698	0.0473018	Lytic
NODE_4111_length_2742_cov_9.96482	0.6625	0.3375	Lytic
NODE_22472_length_1184_cov_1.42289	0.811878	0.188122	Lytic
NODE_2887_length_5552_cov_3.08184	0.811878	0.188122	Lytic
NODE_6121_length_2251_cov_2.82674	0.811878	0.188122	Lytic
NODE_288_length_9570_cov_26.3053	0.932011	0.0679887	Lytic
NODE_16961_length_2226_cov_5.40114	0.88487	0.11513	Lytic
NODE_198_length_11225_cov_3.81844	0.739497	0.260503	Lytic
NODE_14357_length_1488_cov_1.97502	0.932011	0.0679887	Lytic
NODE_5595_length_2346_cov_70.8486	0.811878	0.188122	Lytic
NODE_6349_length_2217_cov_17.0148	0.78284	0.21716	Lytic
NODE_3333_length_3039_cov_4.24657	0.973716	0.0262844	Lytic
NODE_13126_length_2356_cov_3.7546	0.873802	0.126198	Lytic
NODE_5870_length_2292_cov_4.23048	0.998716	0.00128438	Lytic
NODE_6564_length_3475_cov_3.55406	0.88487	0.11513	Lytic
NODE_14766_length_1468_cov_2.7211	0.811878	0.188122	Lytic
NODE_77098_length_1122_cov_2.31759	0.997299	0.00270138	Lytic
NODE_2826_length_5192_cov_3.68924	0.811878	0.188122	Lytic
NODE_7003_length_2119_cov_1.47239	0.888056	0.111944	Lytic
NODE_3922_length_2798_cov_16.4253	0.916879	0.0831206	Lytic
NODE_2181_length_6562_cov_4.83092	0.977726	0.0222739	Lytic
NODE_846_length_11145_cov_5.71746	0.835569	0.164431	Lytic
NODE_92299_length_1033_cov_73.7903	1	0	Lytic
NODE_3347_length_3033_cov_2.60323	0.811878	0.188122	Lytic
NODE_915_length_5563_cov_3.32781	0.84553	0.15447	Lytic
NODE_23031_length_1168_cov_0.727185	0.811878	0.188122	Lytic
NODE_25224_length_1876_cov_2.38822	0.811878	0.188122	Lytic
NODE_5812_length_2304_cov_2.23197	0.811878	0.188122	Lytic
NODE_33808_length_1638_cov_3.58372	0.811878	0.188122	Lytic
NODE_723_length_6200_cov_19.1454	0.820687	0.179313	Lytic
NODE_6120_length_2251_cov_3.02872	0.811878	0.188122	Lytic
NODE_9023_length_1876_cov_6.96055	0.811878	0.188122	Lytic
NODE_5963_length_2275_cov_6.74115	0.811878	0.188122	Lytic
NODE_2759_length_3304_cov_6.06547	0.811878	0.188122	Lytic
NODE_13969_length_1510_cov_1.60448	0.855052	0.144948	Lytic
NODE_2531_length_3442_cov_1.65128	0.811878	0.188122	Lytic
NODE_2307_length_3593_cov_3.33728	0.730645	0.269355	Lytic
NODE_10940_length_1707_cov_3.28734	0.811878	0.188122	Lytic
NODE_6106_length_2253_cov_68.1759	0.887005	0.112995	Lytic
NODE_139_length_13920_cov_4.96701	0.975	0.025	Lytic
NODE_456_length_7649_cov_5.38195	0.790859	0.209141	Lytic
NODE_68650_length_1079_cov_2.27521	0.811878	0.188122	Lytic
NODE_3803_length_2844_cov_8.23445	0.811878	0.188122	Lytic
NODE_1303_length_4719_cov_630.781	0.811878	0.188122	Lytic
NODE_72093_length_1157_cov_1.68252	0.811878	0.188122	Lytic
NODE_1500_length_7266_cov_7.31055	0.932874	0.0671256	Lytic
NODE_3260_length_3068_cov_3.85005	0.811878	0.188122	Lytic
NODE_4213_length_2706_cov_1.99496	0.811878	0.188122	Lytic
NODE_57479_length_1283_cov_1.43253	0.810918	0.189082	Lytic
NODE_7063_length_2111_cov_3.2127	0.811878	0.188122	Lytic
NODE_14705_length_1471_cov_69.5	0.733986	0.266014	Lytic
NODE_1997_length_6215_cov_4.65506	0.811878	0.188122	Lytic
NODE_9041_length_1874_cov_3.81339	0.811878	0.188122	Lytic
NODE_1428_length_4485_cov_35.075	0.932232	0.0677685	Lytic
NODE_6527_length_2191_cov_4.9157	0.828701	0.171299	Lytic
NODE_34067_length_1633_cov_2.29216	0.811878	0.188122	Lytic
NODE_3281_length_3060_cov_2.94238	0.811878	0.188122	Lytic
NODE_4722_length_4189_cov_6.4355	0.811878	0.188122	Lytic
NODE_1090_length_5125_cov_17.3852	0.851777	0.148223	Lytic
NODE_455_length_7650_cov_6.33564	0.835378	0.164622	Lytic
NODE_9047_length_1873_cov_11.6884	0.828701	0.171299	Lytic
NODE_523_length_14167_cov_11.3571	0.811878	0.188122	Lytic
NODE_4318_length_2669_cov_26.9972	0.811878	0.188122	Lytic
NODE_4315_length_4226_cov_8.30544	0.810203	0.189797	Lytic
NODE_328_length_9004_cov_4.28084	0.977588	0.0224119	Lytic
NODE_25040_length_1883_cov_1.77733	0.811878	0.188122	Lytic
NODE_2658_length_5830_cov_3.37612	0.9875	0.0125	Lytic
NODE_7409_length_2066_cov_3.55905	0.811878	0.188122	Lytic
NODE_5228_length_3725_cov_1.90189	0.811878	0.188122	Lytic
NODE_5668_length_2329_cov_32.8515	0.811878	0.188122	Lytic
NODE_1033_length_5254_cov_39.7113	0.6875	0.3125	Lytic
NODE_11968_length_1631_cov_34.2473	0.828701	0.171299	Lytic
NODE_8093_length_1977_cov_1.40757	0.960226	0.0397738	Lytic
NODE_451_length_7706_cov_6.80499	0.811878	0.188122	Lytic
NODE_16665_length_1380_cov_14.3575	0.811878	0.188122	Lytic
NODE_14653_length_2381_cov_8.08651	0.811878	0.188122	Lytic
NODE_94519_length_1025_cov_1.56013	0.811878	0.188122	Lytic
NODE_3518_length_2959_cov_15.1458	0.996206	0.00379359	Lytic
NODE_31325_length_1699_cov_1.51845	0.811878	0.188122	Lytic
NODE_26626_length_1084_cov_1.68652	0.811878	0.188122	Lytic
NODE_649_length_13320_cov_7.01342	0.811878	0.188122	Lytic
NODE_8858_length_1891_cov_38.4042	0.83756	0.16244	Lytic
NODE_2230_length_3647_cov_5.72216	0.811878	0.188122	Lytic
NODE_7404_length_2067_cov_1.90464	0.884509	0.115491	Lytic
NODE_2655_length_3365_cov_9.15843	0.811878	0.188122	Lytic
NODE_1448_length_4459_cov_4.14982	0.811878	0.188122	Lytic
NODE_7316_length_2077_cov_7.30872	0.811878	0.188122	Lytic
NODE_24828_length_1124_cov_3.61184	0.811878	0.188122	Lytic
NODE_4182_length_2718_cov_2.10266	0.811878	0.188122	Lytic
NODE_19907_length_2067_cov_2.88505	0.704278	0.295722	Lytic
NODE_6958_length_2125_cov_4.98849	0.811878	0.188122	Lytic
NODE_26413_length_1837_cov_1.54503	0.811878	0.188122	Lytic
NODE_646_length_6554_cov_11.1988	0.973814	0.0261863	Lytic
NODE_4016_length_2768_cov_3.57895	0.811878	0.188122	Lytic
NODE_25208_length_1115_cov_7.76417	0.811878	0.188122	Lytic
NODE_12611_length_2404_cov_2.49319	0.835378	0.164622	Lytic
NODE_6976_length_2122_cov_6.14436	0.811878	0.188122	Lytic
NODE_29214_length_1035_cov_6.97247	0.811878	0.188122	Lytic
NODE_6026_length_2266_cov_2.11314	0.811878	0.188122	Lytic
NODE_10687_length_1725_cov_29.612	0.811878	0.188122	Lytic
NODE_1958_length_3850_cov_2.18614	0.811878	0.188122	Lytic
NODE_1209_length_4891_cov_10.8908	0.811878	0.188122	Lytic
NODE_72_length_41010_cov_16.2536	0.960662	0.0393382	Lytic
NODE_1043_length_5226_cov_1.81271	0.992566	0.00743392	Lytic
NODE_33070_length_1649_cov_1.62221	0.811878	0.188122	Lytic
NODE_6964_length_2124_cov_26.4442	0.811878	0.188122	Lytic
NODE_494_length_7405_cov_5.06059	0.896865	0.103135	Lytic
NODE_21216_length_2031_cov_4.21429	0.811878	0.188122	Lytic
NODE_1949_length_3859_cov_7.24705	0.842879	0.157121	Lytic
NODE_1701_length_4109_cov_2.55148	0.811878	0.188122	Lytic
NODE_645_length_6561_cov_11.6699	0.923183	0.0768172	Lytic
NODE_5757_length_2314_cov_3.33973	0.811878	0.188122	Lytic
NODE_8599_length_3079_cov_3.81572	0.811878	0.188122	Lytic
NODE_1379_length_4583_cov_11.1344	1	0	Lytic
NODE_3397_length_3014_cov_2.07794	0.811878	0.188122	Lytic
NODE_8730_length_1905_cov_3.09449	0.830582	0.169418	Lytic
NODE_16011_length_1408_cov_2.12568	0.811878	0.188122	Lytic
NODE_1662_length_4157_cov_12.7511	0.960226	0.0397738	Lytic
NODE_3055_length_3159_cov_30.3354	0.960226	0.0397738	Lytic
NODE_17469_length_2224_cov_4.28183	0.932011	0.0679887	Lytic
NODE_18789_length_1299_cov_2.76706	0.811878	0.188122	Lytic
NODE_1528_length_8091_cov_5.23569	0.836317	0.163683	Lytic
NODE_2376_length_3549_cov_4.92899	0.811878	0.188122	Lytic
NODE_16324_length_1394_cov_33.8216	0.811878	0.188122	Lytic
NODE_8268_length_2960_cov_3.56513	0.887005	0.112995	Lytic
NODE_4937_length_2497_cov_5.51308	0.811878	0.188122	Lytic
NODE_13693_length_1525_cov_2.00358	0.811878	0.188122	Lytic
NODE_2897_length_3229_cov_4.96583	0.811878	0.188122	Lytic
NODE_1344_length_4640_cov_3.97762	0.893875	0.106125	Lytic
NODE_7072_length_2110_cov_8.46092	0.811878	0.188122	Lytic
NODE_2945_length_3208_cov_6.35475	0.895261	0.104739	Lytic
NODE_14553_length_1478_cov_15.3531	0.811878	0.188122	Lytic
NODE_5897_length_2288_cov_2.83341	0.811878	0.188122	Lytic
NODE_84_length_17257_cov_32.2144	0.811878	0.188122	Lytic
NODE_5557_length_2355_cov_6.0202	0.811878	0.188122	Lytic
NODE_2277_length_3615_cov_3.20413	0.811878	0.188122	Lytic
NODE_9260_length_1850_cov_11.0058	0.847674	0.152326	Lytic
NODE_22987_length_1169_cov_1.40307	0.811878	0.188122	Lytic
NODE_20988_length_1226_cov_516.984	0.811878	0.188122	Lytic
NODE_5585_length_2347_cov_5.56486	0.811878	0.188122	Lytic
NODE_3639_length_4572_cov_2.47312	0.811878	0.188122	Lytic
NODE_745_length_6126_cov_39.3362	0.867414	0.132586	Lytic
NODE_23219_length_1163_cov_1.84556	0.811878	0.188122	Lytic
NODE_8504_length_1929_cov_9.82686	0.875543	0.124457	Lytic
NODE_3725_length_2878_cov_2.12795	0.811878	0.188122	Lytic
NODE_33801_length_1638_cov_7.95632	0.811878	0.188122	Lytic
NODE_28688_length_1755_cov_10.4625	0.811878	0.188122	Lytic
NODE_1520_length_4346_cov_4.51529	0.811878	0.188122	Lytic
NODE_39302_length_1528_cov_3.9843	0.811878	0.188122	Lytic
NODE_980_length_5415_cov_11.8568	0.967755	0.0322449	Lytic
NODE_4700_length_2564_cov_8.96184	0.811878	0.188122	Lytic
NODE_4774_length_2540_cov_2.80398	0.971545	0.0284554	Lytic
NODE_2217_length_5873_cov_4.06561	0.951182	0.0488184	Lytic
NODE_526_length_7186_cov_11.1997	0.857063	0.142937	Lytic
NODE_11192_length_1688_cov_1.73927	0.811878	0.188122	Lytic
NODE_178_length_27248_cov_13.4074	0.9875	0.0125	Lytic
NODE_28888_length_1041_cov_2.39387	0.811878	0.188122	Lytic
NODE_14747_length_1469_cov_2.80402	0.811878	0.188122	Lytic
NODE_676_length_6411_cov_6.70815	0.982159	0.0178405	Lytic
NODE_7149_length_2100_cov_6.86771	0.996206	0.00379359	Lytic
NODE_2343_length_5719_cov_12.5688	0.952098	0.0479024	Lytic
NODE_1352_length_4624_cov_3.01801	0.835378	0.164622	Lytic
NODE_1156_length_4996_cov_4.46293	0.811878	0.188122	Lytic
NODE_3600_length_4599_cov_3.19611	0.95	0.05	Lytic
NODE_175_length_12016_cov_11.6751	0.830607	0.169393	Lytic
NODE_1027_length_5270_cov_5.75365	0.811878	0.188122	Lytic
NODE_48551_length_1386_cov_1.63304	0.811878	0.188122	Lytic
NODE_6516_length_2193_cov_5.43756	0.65	0.35	Lytic
NODE_7190_length_2094_cov_65.9065	0.811878	0.188122	Lytic
NODE_996_length_5352_cov_3.89014	0.816834	0.183166	Lytic
NODE_4523_length_2609_cov_6.13417	0.811878	0.188122	Lytic
NODE_819_length_2985_cov_2.27082	0.934489	0.0655107	Lytic
NODE_444_length_7752_cov_23.4121	0.811878	0.188122	Lytic
NODE_13769_length_1521_cov_1.24319	0.649761	0.350239	Lytic
NODE_8901_length_3031_cov_3.61811	0.820687	0.179313	Lytic
NODE_4576_length_2597_cov_14.4377	0.811878	0.188122	Lytic
NODE_5037_length_2472_cov_6.50021	0.931779	0.0682209	Lytic
NODE_85605_length_1071_cov_2.43326	0.811878	0.188122	Lytic
NODE_14624_length_1475_cov_1.58976	0.985132	0.0148678	Lytic
NODE_1512_length_4361_cov_2.85971	0.8875	0.1125	Lytic
NODE_4042_length_2759_cov_13.6489	0.990611	0.00938931	Lytic
NODE_1225_length_4860_cov_2.51321	0.997522	0.00247797	Lytic
NODE_11004_length_1702_cov_1.9219	0.811878	0.188122	Lytic
NODE_3079_length_3144_cov_8.70998	0.679609	0.320391	Lytic
NODE_18988_length_1292_cov_3.54249	0.811878	0.188122	Lytic
NODE_527_length_7177_cov_4.75915	0.811878	0.188122	Lytic
NODE_5148_length_2446_cov_4.05347	0.811878	0.188122	Lytic
NODE_10718_length_1723_cov_4.11779	0.860022	0.139978	Lytic
NODE_1503_length_4374_cov_7.87638	0.811878	0.188122	Lytic
NODE_4046_length_2758_cov_7.96655	0.811878	0.188122	Lytic
NODE_6667_length_2170_cov_21.3999	0.811878	0.188122	Lytic
NODE_16036_length_2317_cov_5.80822	0.811878	0.188122	Lytic
NODE_1130_length_5043_cov_4.93938	0.811878	0.188122	Lytic
NODE_14937_length_1459_cov_1.34685	0.835378	0.164622	Lytic
NODE_6792_length_2152_cov_3.46568	0.823415	0.176585	Lytic
NODE_1086_length_5130_cov_16.9234	0.95	0.05	Lytic
NODE_166_length_12692_cov_20.2373	0.964111	0.0358893	Lytic
NODE_8616_length_1918_cov_45.1569	0.811878	0.188122	Lytic
NODE_4786_length_2537_cov_8.81743	0.811878	0.188122	Lytic
NODE_18176_length_1322_cov_16.0561	0.811878	0.188122	Lytic
NODE_6592_length_2181_cov_2.76728	0.811878	0.188122	Lytic
NODE_44876_length_1437_cov_1.7626	0.811878	0.188122	Lytic
NODE_378_length_5819_cov_2.89933	0.811878	0.188122	Lytic
NODE_313_length_9222_cov_5.63321	0.84553	0.15447	Lytic
NODE_867_length_5713_cov_27.8903	0.932011	0.0679887	Lytic
NODE_4157_length_2729_cov_1.42813	0.811878	0.188122	Lytic
NODE_46039_length_1420_cov_2.74633	0.811878	0.188122	Lytic
NODE_1887_length_3917_cov_8.28971	0.822878	0.177122	Lytic
NODE_714_length_6251_cov_20.5865	0.811878	0.188122	Lytic
NODE_20389_length_1244_cov_4.4915	0.811878	0.188122	Lytic
NODE_13949_length_1510_cov_16.7918	0.857063	0.142937	Lytic
NODE_15216_length_1445_cov_2.98255	0.811878	0.188122	Lytic
NODE_899_length_5615_cov_4.70226	0.811878	0.188122	Lytic
NODE_10315_length_1757_cov_1.57791	0.962166	0.0378336	Lytic
NODE_10111_length_1774_cov_3.13904	0.811878	0.188122	Lytic
NODE_36807_length_1570_cov_3.76646	0.811878	0.188122	Lytic
NODE_5768_length_2311_cov_43.2299	0.811878	0.188122	Lytic
NODE_1720_length_6736_cov_4.07278	0.9875	0.0125	Lytic
NODE_1392_length_4558_cov_3.59264	0.953526	0.0464736	Lytic
NODE_315_length_9192_cov_3.94926	0.811878	0.188122	Lytic
NODE_8648_length_2894_cov_17.5652	0.975	0.025	Lytic
NODE_3262_length_3067_cov_9.0602	0.811878	0.188122	Lytic
NODE_126_length_14458_cov_5.38888	0.9875	0.0125	Lytic
NODE_2058_length_3777_cov_6.57205	0.811878	0.188122	Lytic
NODE_8684_length_1910_cov_4.88503	0.811878	0.188122	Lytic
NODE_6844_length_2143_cov_1.78224	0.811878	0.188122	Lytic
NODE_13076_length_1559_cov_5.11662	0.811878	0.188122	Lytic
NODE_70358_length_1170_cov_1.4535	0.811878	0.188122	Lytic
NODE_22291_length_1189_cov_1.25518	0.811878	0.188122	Lytic
NODE_48085_length_1392_cov_1.02767	0.811878	0.188122	Lytic
NODE_3485_length_2972_cov_5.9652	0.811878	0.188122	Lytic
NODE_52158_length_1341_cov_3.73311	0.811878	0.188122	Lytic
NODE_23938_length_1146_cov_0.952895	0.880031	0.119969	Lytic
NODE_143_length_13651_cov_6.86883	0.811878	0.188122	Lytic
NODE_3994_length_4617_cov_4.52584	0.811878	0.188122	Lytic
NODE_16847_length_2265_cov_6.61927	0.815554	0.184446	Lytic
NODE_26526_length_1086_cov_2.25235	0.811878	0.188122	Lytic
NODE_15048_length_2386_cov_4.28066	0.84553	0.15447	Lytic
NODE_22919_length_1960_cov_5.50082	0.811878	0.188122	Lytic
NODE_22580_length_1181_cov_1.21632	0.811878	0.188122	Lytic
NODE_1077_length_5159_cov_6.3748	0.997299	0.00270138	Lytic
NODE_13632_length_1529_cov_1.02639	0.811878	0.188122	Lytic
NODE_213_length_10988_cov_10.9892	0.96638	0.0336202	Lytic
NODE_5482_length_2373_cov_1.28272	0.811878	0.188122	Lytic
NODE_1059_length_5191_cov_2.93602	0.931779	0.0682209	Lytic
NODE_4875_length_4109_cov_9.0565	0.6875	0.3125	Lytic
NODE_27322_length_1795_cov_2.31415	0.811878	0.188122	Lytic
NODE_16425_length_1391_cov_1.1163	0.811878	0.188122	Lytic
NODE_23410_length_1159_cov_1.06202	0.814356	0.185644	Lytic
NODE_12529_length_1593_cov_1.07503	0.811878	0.188122	Lytic
NODE_4494_length_2619_cov_3.11196	0.811878	0.188122	Lytic
NODE_2582_length_3408_cov_2.63334	0.811878	0.188122	Lytic
NODE_1655_length_4172_cov_15.8104	0.811878	0.188122	Lytic
NODE_1106_length_5085_cov_1.9758	0.88619	0.11381	Lytic
NODE_674_length_13360_cov_9.56881	0.9875	0.0125	Lytic
NODE_26700_length_1082_cov_13.9906	0.811878	0.188122	Lytic
NODE_2402_length_6220_cov_3.25472	0.811878	0.188122	Lytic
NODE_3270_length_3064_cov_4.93122	0.975	0.025	Lytic
NODE_2326_length_3578_cov_17.0823	0.811878	0.188122	Lytic
NODE_3969_length_4634_cov_6.12447	0.811878	0.188122	Lytic
NODE_4405_length_2645_cov_9.32446	0.811878	0.188122	Lytic
NODE_60_length_21120_cov_14.1491	0.755452	0.244548	Lytic
NODE_5179_length_2438_cov_43.9844	0.811878	0.188122	Lytic
NODE_5769_length_2311_cov_26.8984	0.811878	0.188122	Lytic
NODE_73746_length_1145_cov_3.33497	0.811878	0.188122	Lytic
NODE_83533_length_1083_cov_2.58054	0.811878	0.188122	Lytic
NODE_12031_length_1627_cov_1.938	0.811878	0.188122	Lytic
NODE_17853_length_1334_cov_12.2328	0.84553	0.15447	Lytic
NODE_248_length_10220_cov_4.63569	0.980066	0.0199339	Lytic
NODE_13655_length_1527_cov_28.1693	0.811878	0.188122	Lytic
NODE_2762_length_5700_cov_6.0628	0.82179	0.17821	Lytic
NODE_20444_length_1243_cov_1.27778	0.811878	0.188122	Lytic
NODE_11688_length_1650_cov_5.94944	0.910573	0.0894273	Lytic
NODE_17623_length_1343_cov_1.05345	0.811878	0.188122	Lytic
NODE_7044_length_2113_cov_2.48439	0.811878	0.188122	Lytic
NODE_61_length_21039_cov_7.25779	0.775	0.225	Lytic
NODE_6774_length_2155_cov_2.77712	0.828701	0.171299	Lytic
NODE_27542_length_1066_cov_1.32055	0.833631	0.166369	Lytic
NODE_5792_length_2307_cov_46.2592	1	0	Lytic
NODE_7462_length_2060_cov_3.21521	0.992566	0.00743392	Lytic
NODE_4039_length_2760_cov_5.0733	0.811878	0.188122	Lytic
NODE_650_length_6530_cov_25.4985	0.811878	0.188122	Lytic
NODE_3292_length_3055_cov_2.80191	0.943646	0.0563536	Lytic
NODE_10715_length_2758_cov_4.0821	0.811878	0.188122	Lytic
NODE_15893_length_1413_cov_32.7434	0.811878	0.188122	Lytic
NODE_4413_length_2643_cov_6.86526	0.811878	0.188122	Lytic
NODE_878_length_5675_cov_7.88969	0.985571	0.0144291	Lytic
NODE_4675_length_2571_cov_4.30769	0.5125	0.4875	Lytic
NODE_28819_length_1042_cov_5.83388	0.811878	0.188122	Lytic
NODE_852_length_5778_cov_2.75385	0.828701	0.171299	Lytic
NODE_13848_length_1516_cov_3.29518	0.811878	0.188122	Lytic
NODE_4542_length_2605_cov_13.2865	0.811878	0.188122	Lytic
NODE_53831_length_1321_cov_3.52094	0.811878	0.188122	Lytic
NODE_8302_length_1953_cov_3.00821	0.996206	0.00379359	Lytic
NODE_2708_length_3334_cov_2.96882	0.811878	0.188122	Lytic
NODE_8795_length_1899_cov_1.24492	0.811878	0.188122	Lytic
NODE_2976_length_3193_cov_29.9097	0.950963	0.0490369	Lytic
NODE_3804_length_4482_cov_6.03284	0.853971	0.146029	Lytic
NODE_1440_length_4473_cov_6.8272	0.669476	0.330524	Lytic
NODE_5476_length_2374_cov_2.72452	0.928661	0.0713386	Lytic
NODE_367_length_5929_cov_2.26663	0.811878	0.188122	Lytic
NODE_8517_length_3088_cov_2.29618	0.831702	0.168298	Lytic
NODE_5679_length_2327_cov_2.84136	0.835378	0.164622	Lytic
NODE_696_length_6335_cov_4.93557	0.822522	0.177478	Lytic
NODE_243_length_10378_cov_3.86626	0.920044	0.0799559	Lytic
NODE_6351_length_3528_cov_3.36136	0.846161	0.153839	Lytic
NODE_8622_length_1918_cov_2.66611	0.811878	0.188122	Lytic
NODE_299_length_9388_cov_7.67822	0.924761	0.075239	Lytic
NODE_8437_length_1938_cov_5.44727	0.82179	0.17821	Lytic
NODE_2591_length_3403_cov_31.7717	0.811878	0.188122	Lytic
NODE_346_length_8775_cov_6.70525	0.9875	0.0125	Lytic
NODE_2489_length_3470_cov_1.96022	0.975	0.025	Lytic
NODE_7874_length_2007_cov_4.7117	0.935022	0.064978	Lytic
NODE_9937_length_2706_cov_4.57115	0.811878	0.188122	Lytic
NODE_8188_length_1966_cov_7.20881	0.871322	0.128678	Lytic
NODE_59477_length_1262_cov_2.00793	0.811878	0.188122	Lytic
NODE_11084_length_2746_cov_3.51623	0.811878	0.188122	Lytic
NODE_460_length_7621_cov_5.20323	0.888056	0.111944	Lytic
NODE_2926_length_3216_cov_1.56556	0.811878	0.188122	Lytic
NODE_1621_length_6951_cov_5.36079	0.879146	0.120854	Lytic
NODE_1343_length_4645_cov_7.88778	0.811878	0.188122	Lytic
NODE_2113_length_6048_cov_10.2346	0.84553	0.15447	Lytic
NODE_5273_length_2418_cov_49.2471	0.831702	0.168298	Lytic
NODE_6057_length_2261_cov_3.9283	0.9875	0.0125	Lytic
NODE_8819_length_1896_cov_10.8672	0.846079	0.153921	Lytic
NODE_1580_length_7041_cov_4.61831	0.811878	0.188122	Lytic
NODE_9987_length_1784_cov_7.63247	0.811878	0.188122	Lytic
NODE_3967_length_2781_cov_2.35531	0.9875	0.0125	Lytic
NODE_14306_length_1491_cov_10.2009	0.811878	0.188122	Lytic
NODE_940_length_5508_cov_15.3423	0.811878	0.188122	Lytic
NODE_3215_length_3085_cov_3.51251	0.811878	0.188122	Lytic
NODE_51_length_28775_cov_9.41787	0.900206	0.099794	Lytic
NODE_15229_length_1444_cov_123.848	0.811878	0.188122	Lytic
NODE_10633_length_2766_cov_18.3293	0.811878	0.188122	Lytic
NODE_5191_length_2436_cov_4.46081	0.811878	0.188122	Lytic
NODE_7412_length_2066_cov_3.15317	0.999505	0.000494723	Lytic
NODE_226_length_10751_cov_12.8509	0.811878	0.188122	Lytic
NODE_20945_length_1228_cov_0.936421	0.811878	0.188122	Lytic
NODE_538_length_7129_cov_12.4617	0.811878	0.188122	Lytic
NODE_10479_length_1742_cov_6.87183	0.811878	0.188122	Lytic
NODE_9531_length_1825_cov_4.63015	0.811878	0.188122	Lytic
NODE_2307_length_5761_cov_4.53426	0.811878	0.188122	Lytic
NODE_23864_length_1147_cov_18.1324	0.811878	0.188122	Lytic
NODE_11222_length_1685_cov_4.91207	0.811878	0.188122	Lytic
NODE_1476_length_4417_cov_2.48275	0.9625	0.0375	Lytic
NODE_8379_length_1944_cov_2.09136	0.811878	0.188122	Lytic
NODE_16165_length_1401_cov_2.49529	0.811878	0.188122	Lytic
NODE_9483_length_1829_cov_116.223	0.811878	0.188122	Lytic
NODE_1010_length_5322_cov_2.91973	0.847151	0.152849	Lytic
NODE_18746_length_1301_cov_1.0954	0.811878	0.188122	Lytic
NODE_5090_length_2460_cov_7.28504	0.811878	0.188122	Lytic
NODE_19309_length_1281_cov_0.850953	0.811878	0.188122	Lytic
NODE_13953_length_1510_cov_8.98554	0.811878	0.188122	Lytic
NODE_6959_length_3382_cov_2.3361	0.88456	0.11544	Lytic
NODE_366_length_8640_cov_14.7493	0.811878	0.188122	Lytic
NODE_1166_length_9542_cov_11.2971	0.95	0.05	Lytic
NODE_1252_length_4816_cov_7.94988	0.828701	0.171299	Lytic
NODE_2035_length_3791_cov_3.7167	0.847674	0.152326	Lytic
NODE_8764_length_1901_cov_3.44476	0.811878	0.188122	Lytic
NODE_1584_length_4260_cov_3.10767	0.811878	0.188122	Lytic
NODE_2877_length_3244_cov_4.75842	0.849015	0.150985	Lytic
NODE_788_length_5990_cov_5.2115	0.811878	0.188122	Lytic
NODE_19847_length_1262_cov_1.63524	0.811878	0.188122	Lytic
NODE_1007_length_5326_cov_4.01866	0.887112	0.112888	Lytic
NODE_25142_length_1117_cov_2.02828	0.833631	0.166369	Lytic
NODE_13447_length_1538_cov_5.22962	0.811878	0.188122	Lytic
NODE_968_length_5438_cov_8.60667	0.932011	0.0679887	Lytic
NODE_7633_length_2039_cov_3.52667	0.811878	0.188122	Lytic
NODE_90_length_9055_cov_4.90188	0.975125	0.0248747	Lytic
NODE_1359_length_7662_cov_5.41354	0.998045	0.00195539	Lytic
NODE_17171_length_1360_cov_2.88159	0.811878	0.188122	Lytic
NODE_27_length_57991_cov_7.99426	0.8625	0.1375	Lytic
NODE_20307_length_2047_cov_3.44479	0.811878	0.188122	Lytic
NODE_2147_length_6603_cov_13.8936	0.811878	0.188122	Lytic
NODE_25941_length_1099_cov_1.31481	0.811878	0.188122	Lytic
NODE_28910_length_1041_cov_1.22757	0.84553	0.15447	Lytic
NODE_2899_length_3228_cov_7.64947	0.811878	0.188122	Lytic
NODE_370_length_8594_cov_82.8688	0.921545	0.0784554	Lytic
NODE_323_length_7062_cov_2.46013	0.811878	0.188122	Lytic
NODE_74_length_17055_cov_3.76276	0.962166	0.0378336	Lytic
NODE_1049_length_5213_cov_2.72434	0.811878	0.188122	Lytic
NODE_152_length_13376_cov_8.74791	1	0	Lytic
NODE_9485_length_1829_cov_7.08519	0.915308	0.0846916	Lytic
NODE_9591_length_1820_cov_9.57118	0.811878	0.188122	Lytic
NODE_6394_length_2211_cov_21.3148	0.8	0.2	Lytic
NODE_5709_length_2322_cov_11.4938	0.811878	0.188122	Lytic
NODE_29260_length_1740_cov_2.13949	0.811878	0.188122	Lytic
NODE_15502_length_2354_cov_6.09879	0.840334	0.159666	Lytic
NODE_4906_length_2505_cov_3.26829	0.869127	0.130873	Lytic
NODE_4667_length_2574_cov_13.6698	0.811878	0.188122	Lytic
NODE_2038_length_3788_cov_9.42775	0.835378	0.164622	Lytic
NODE_13512_length_2329_cov_4.38919	0.811878	0.188122	Lytic
NODE_6521_length_2192_cov_3.15109	0.811878	0.188122	Lytic
NODE_186_length_11784_cov_4.19559	0.76631	0.23369	Lytic
NODE_17166_length_1360_cov_3.83536	0.811878	0.188122	Lytic
NODE_62305_length_1236_cov_1.77638	0.811878	0.188122	Lytic
NODE_18364_length_2175_cov_2.14307	0.811878	0.188122	Lytic
NODE_5337_length_2403_cov_2.73594	0.811878	0.188122	Lytic
NODE_10944_length_1707_cov_2.25063	0.811878	0.188122	Lytic
NODE_699_length_6321_cov_4.97707	0.811878	0.188122	Lytic
NODE_15242_length_1444_cov_1.48064	0.811878	0.188122	Lytic
NODE_3135_length_3121_cov_8.46025	0.811878	0.188122	Lytic
NODE_2458_length_3489_cov_55.1993	0.828701	0.171299	Lytic
NODE_7700_length_2031_cov_14.1056	0.828701	0.171299	Lytic
NODE_4330_length_2666_cov_12.2501	0.811878	0.188122	Lytic
NODE_2331_length_3576_cov_2.92317	0.811878	0.188122	Lytic
NODE_36841_length_1434_cov_2.96634	0.811878	0.188122	Lytic
NODE_4976_length_2490_cov_1.64579	0.811878	0.188122	Lytic
NODE_3371_length_5060_cov_8.52118	0.87499	0.12501	Lytic
NODE_8413_length_1940_cov_4.21236	0.811878	0.188122	Lytic
NODE_4193_length_2714_cov_55.7487	0.811878	0.188122	Lytic
NODE_5348_length_3811_cov_4.0665	0.998716	0.00128438	Lytic
NODE_12106_length_1621_cov_3.1245	0.811878	0.188122	Lytic
NODE_4808_length_2532_cov_6.86154	0.811878	0.188122	Lytic
NODE_705_length_3323_cov_2.84668	0.811878	0.188122	Lytic
NODE_9750_length_2913_cov_2.56856	0.979512	0.0204877	Lytic
NODE_7123_length_2103_cov_14.5395	0.811878	0.188122	Lytic
NODE_2838_length_3267_cov_21.4809	0.811878	0.188122	Lytic
NODE_6611_length_3504_cov_3.28102	0.811878	0.188122	Lytic
NODE_25169_length_1116_cov_6.65116	0.675	0.325	Lytic
NODE_66973_length_1196_cov_1.24041	0.811878	0.188122	Lytic
NODE_6316_length_2221_cov_4.69341	0.811878	0.188122	Lytic
NODE_6162_length_3640_cov_12.3498	0.835378	0.164622	Lytic
NODE_536_length_7136_cov_5.08004	0.811878	0.188122	Lytic
NODE_7468_length_2059_cov_2.49638	0.999505	0.000494723	Lytic
NODE_2656_length_3365_cov_3.90859	0.811878	0.188122	Lytic
NODE_4109_length_2743_cov_8.43654	0.811878	0.188122	Lytic
NODE_45618_length_1298_cov_11.105	0.811878	0.188122	Lytic
NODE_6056_length_2261_cov_4.47423	0.95	0.05	Lytic
NODE_286_length_9633_cov_12.736	0.980176	0.0198238	Lytic
NODE_6100_length_2254_cov_12.1166	0.819312	0.180688	Lytic
NODE_395_length_5513_cov_6.10732	0.811878	0.188122	Lytic
NODE_3338_length_3037_cov_5.48316	1	0	Lytic
NODE_1986_length_3826_cov_17.9319	0.811878	0.188122	Lytic
NODE_12961_length_1566_cov_2.54691	0.811878	0.188122	Lytic
NODE_457_length_7636_cov_54.8546	0.811878	0.188122	Lytic
NODE_15121_length_1449_cov_7.44175	0.811878	0.188122	Lytic
NODE_28307_length_1051_cov_6.0855	0.964111	0.0358893	Lytic
NODE_10152_length_2828_cov_6.28286	0.811878	0.188122	Lytic
NODE_4266_length_2689_cov_2.4719	0.960226	0.0397738	Lytic
NODE_21605_length_1209_cov_1.22458	0.811878	0.188122	Lytic
NODE_28092_length_1785_cov_2.46321	0.811878	0.188122	Lytic
NODE_1702_length_4105_cov_71.6181	0.9875	0.0125	Lytic
NODE_71_length_19278_cov_7.19059	0.690088	0.309912	Lytic
NODE_682_length_6397_cov_30.0129	0.811878	0.188122	Lytic
NODE_943_length_10176_cov_8.54025	0.88456	0.11544	Lytic
NODE_18905_length_1295_cov_3.27397	0.811878	0.188122	Lytic
NODE_2274_length_3616_cov_5.6681	0.811878	0.188122	Lytic
NODE_14028_length_2463_cov_3.2286	0.999505	0.000494723	Lytic
NODE_7043_length_3361_cov_3.51299	0.855688	0.144312	Lytic
NODE_925_length_5547_cov_3.44114	0.811878	0.188122	Lytic
NODE_6269_length_2229_cov_1.92816	0.811878	0.188122	Lytic
NODE_454_length_7678_cov_20.561	0.685022	0.314978	Lytic
NODE_8568_length_1923_cov_3.45267	0.811878	0.188122	Lytic
NODE_78710_length_1111_cov_110.825	0.711565	0.288435	Lytic
NODE_14970_length_2391_cov_10.6762	0.811878	0.188122	Lytic
NODE_3042_length_3164_cov_65.54	0.811878	0.188122	Lytic
NODE_466_length_7554_cov_216.233	0.869127	0.130873	Lytic
NODE_27701_length_1063_cov_1.53953	0.811878	0.188122	Lytic
NODE_14055_length_2284_cov_4.55633	0.82258	0.17742	Lytic
NODE_1301_length_4724_cov_3.72134	0.826396	0.173604	Lytic
NODE_4045_length_2759_cov_1.58511	0.811878	0.188122	Lytic
NODE_28648_length_1045_cov_3.59695	0.84553	0.15447	Lytic
NODE_8307_length_2953_cov_2.42427	0.811878	0.188122	Lytic
NODE_734_length_6168_cov_5.66777	0.9625	0.0375	Lytic
NODE_23371_length_1159_cov_9.13178	0.7125	0.2875	Lytic
NODE_1610_length_4231_cov_296.866	0.811878	0.188122	Lytic
NODE_5295_length_2412_cov_1.4849	0.811878	0.188122	Lytic
NODE_800_length_5953_cov_6.63337	0.888056	0.111944	Lytic
NODE_1721_length_4085_cov_12.5915	0.811878	0.188122	Lytic
NODE_1603_length_4239_cov_4.14178	0.811878	0.188122	Lytic
NODE_215_length_10977_cov_6.407	0.977588	0.0224119	Lytic
NODE_19425_length_1276_cov_499.732	0.711565	0.288435	Lytic
NODE_87932_length_1058_cov_2.73684	0.811878	0.188122	Lytic
NODE_164_length_12849_cov_11.585	0.811878	0.188122	Lytic
NODE_2943_length_3208_cov_44.5501	0.811878	0.188122	Lytic
NODE_2416_length_3520_cov_3.21603	0.811878	0.188122	Lytic
NODE_162_length_28964_cov_37.426	0.811878	0.188122	Lytic
NODE_7414_length_2066_cov_1.67664	0.862926	0.137074	Lytic
NODE_2005_length_3812_cov_3.99783	0.811878	0.188122	Lytic
NODE_6392_length_2211_cov_40.4036	0.811878	0.188122	Lytic
NODE_8874_length_3035_cov_17.9439	0.732544	0.267456	Lytic
NODE_3785_length_2851_cov_1.94457	0.811878	0.188122	Lytic
NODE_7687_length_2033_cov_1.79748	0.99755	0.00245011	Lytic
NODE_2789_length_3286_cov_2.98259	0.786658	0.213342	Lytic
NODE_1939_length_3864_cov_2.26492	0.811878	0.188122	Lytic
NODE_19028_length_1291_cov_2.189	0.811878	0.188122	Lytic
NODE_1490_length_4397_cov_8.51663	0.811878	0.188122	Lytic
NODE_2409_length_3524_cov_4.50162	0.811878	0.188122	Lytic
NODE_4154_length_4301_cov_4.40776	0.811878	0.188122	Lytic
NODE_1271_length_4773_cov_4.82458	0.811878	0.188122	Lytic
NODE_5920_length_3642_cov_4.14339	0.811878	0.188122	Lytic
NODE_1460_length_4444_cov_3.79175	0.951987	0.0480125	Lytic
NODE_1759_length_4054_cov_1.88872	0.811878	0.188122	Lytic
NODE_7589_length_2045_cov_1.31178	0.811878	0.188122	Lytic
NODE_759_length_6081_cov_6.94743	0.842879	0.157121	Lytic
NODE_13544_length_1533_cov_2.35846	0.811878	0.188122	Lytic
NODE_28419_length_1776_cov_2.12432	0.828701	0.171299	Lytic
NODE_15412_length_1436_cov_3.06799	0.811878	0.188122	Lytic
NODE_2631_length_3381_cov_1.63583	0.811878	0.188122	Lytic
NODE_21893_length_2002_cov_3.86133	0.932011	0.0679887	Lytic
NODE_760_length_6079_cov_6.88592	0.811878	0.188122	Lytic
NODE_29883_length_1736_cov_1.87819	0.811878	0.188122	Lytic
NODE_30586_length_1565_cov_33.1001	0.711565	0.288435	Lytic
NODE_203_length_11158_cov_13.4156	0.811878	0.188122	Lytic
NODE_1464_length_4435_cov_2.92247	0.811878	0.188122	Lytic
NODE_1943_length_3862_cov_2.06613	0.811878	0.188122	Lytic
NODE_601_length_6797_cov_13.4292	0.97522	0.0247797	Lytic
NODE_6804_length_3256_cov_3.28827	0.811878	0.188122	Lytic
NODE_5043_length_2471_cov_3.83959	0.811878	0.188122	Lytic
NODE_511_length_7297_cov_6.9265	0.846079	0.153921	Lytic
NODE_745_length_12379_cov_15.0991	0.811878	0.188122	Lytic
NODE_13222_length_1551_cov_1.77739	0.811878	0.188122	Lytic
NODE_310_length_9241_cov_4.48749	0.84553	0.15447	Lytic
NODE_3898_length_2809_cov_2.52834	0.811878	0.188122	Lytic
NODE_51044_length_1354_cov_3.40505	0.811878	0.188122	Lytic
NODE_15880_length_1414_cov_2.73815	0.9875	0.0125	Lytic
NODE_17857_length_1334_cov_5.36537	0.811878	0.188122	Lytic
NODE_31448_length_1687_cov_2.58013	0.960226	0.0397738	Lytic
NODE_21753_length_1985_cov_2.46663	0.811878	0.188122	Lytic
NODE_3204_length_3091_cov_3.32692	0.831164	0.168836	Lytic
NODE_7996_length_1990_cov_24.4031	0.811878	0.188122	Lytic
NODE_4669_length_2573_cov_8.31889	0.811878	0.188122	Lytic
NODE_7473_length_2059_cov_1.7324	0.811878	0.188122	Lytic
NODE_5044_length_4037_cov_7.96701	0.811878	0.188122	Lytic
NODE_11544_length_1660_cov_7.82648	0.811878	0.188122	Lytic
NODE_2418_length_3519_cov_12.9652	0.855024	0.144976	Lytic
NODE_5547_length_2358_cov_4.74585	0.811878	0.188122	Lytic
NODE_80325_length_1102_cov_2.94051	0.811878	0.188122	Lytic
NODE_7064_length_2111_cov_2.11593	0.883354	0.116646	Lytic
NODE_694_length_6366_cov_6.5105	0.811878	0.188122	Lytic
NODE_4842_length_2521_cov_1.3751	0.811878	0.188122	Lytic
NODE_5565_length_3747_cov_5.6232	0.960226	0.0397738	Lytic
NODE_7450_length_3275_cov_3.19727	0.84553	0.15447	Lytic
NODE_1722_length_6734_cov_15.6033	0.967676	0.0323238	Lytic
NODE_19554_length_1272_cov_2.30917	0.811878	0.188122	Lytic
NODE_2421_length_3517_cov_2.59263	0.900206	0.099794	Lytic
NODE_1733_length_4074_cov_2.58475	0.9125	0.0875	Lytic
NODE_155_length_13210_cov_18.3002	0.775	0.225	Lytic
NODE_2602_length_3400_cov_2.10938	0.811878	0.188122	Lytic
NODE_12651_length_2547_cov_2.80165	0.811878	0.188122	Lytic
NODE_6071_length_2259_cov_2.14775	0.811878	0.188122	Lytic
NODE_1950_length_6992_cov_5.03001	0.891397	0.108603	Lytic
NODE_5422_length_2385_cov_5.31399	0.811878	0.188122	Lytic
NODE_10713_length_1724_cov_1.56606	0.811878	0.188122	Lytic
NODE_5115_length_2454_cov_3.25183	0.833867	0.166133	Lytic
NODE_223_length_10770_cov_43.9081	0.835378	0.164622	Lytic
NODE_1954_length_3851_cov_6.68636	0.997299	0.00270138	Lytic
NODE_366_length_18119_cov_7.68953	0.912704	0.0872958	Lytic
NODE_622_length_6682_cov_4.61648	0.811878	0.188122	Lytic
NODE_7227_length_2089_cov_4.20948	0.811878	0.188122	Lytic
NODE_412_length_15947_cov_12.0441	0.637703	0.362297	Lytic
NODE_3401_length_3012_cov_3.27348	0.811878	0.188122	Lytic
NODE_7459_length_3273_cov_15.6503	0.811878	0.188122	Lytic
NODE_9861_length_1796_cov_3.65608	0.811878	0.188122	Lytic
NODE_6818_length_2147_cov_5.00545	0.811878	0.188122	Lytic
NODE_16722_length_1378_cov_25.8393	0.733986	0.266014	Lytic
NODE_2947_length_3208_cov_1.73126	0.811878	0.188122	Lytic
NODE_14015_length_1507_cov_20.9486	0.765859	0.234141	Lytic
NODE_4413_length_4353_cov_2.64576	0.833205	0.166795	Lytic
NODE_13675_length_2455_cov_3.33333	0.811878	0.188122	Lytic
NODE_8000_length_1990_cov_1.44337	0.869127	0.130873	Lytic
NODE_1648_length_4178_cov_5.79166	0.967786	0.0322137	Lytic
NODE_371_length_8586_cov_9.49758	0.998716	0.00128438	Lytic
NODE_2613_length_3394_cov_177.35	0.811878	0.188122	Lytic
NODE_8457_length_3106_cov_4.88218	0.932232	0.0677685	Lytic
NODE_270_length_9600_cov_4.6053	0.98761	0.0123899	Lytic
NODE_448_length_7734_cov_12.5548	0.95699	0.0430098	Lytic
NODE_12179_length_1615_cov_8.2164	0.811878	0.188122	Lytic
NODE_7580_length_2045_cov_3.68509	0.811878	0.188122	Lytic
NODE_2830_length_3271_cov_8.6813	0.811878	0.188122	Lytic
NODE_16458_length_1389_cov_31.5761	0.811878	0.188122	Lytic
NODE_3402_length_3011_cov_1.47816	0.84553	0.15447	Lytic
NODE_151_length_13382_cov_10.1986	0.960226	0.0397738	Lytic
NODE_16628_length_1382_cov_8.16175	0.811878	0.188122	Lytic
NODE_37636_length_1559_cov_5	0.811878	0.188122	Lytic
NODE_1565_length_4279_cov_4.12307	0.950963	0.0490369	Lytic
NODE_2480_length_3474_cov_26.7084	0.811878	0.188122	Lytic
NODE_953_length_5485_cov_14.2423	0.811878	0.188122	Lytic
NODE_43364_length_1458_cov_3.43125	0.811878	0.188122	Lytic
NODE_12675_length_1582_cov_2.78282	0.811878	0.188122	Lytic
NODE_4369_length_2655_cov_40.7318	0.853548	0.146452	Lytic
NODE_13591_length_2463_cov_2.04366	0.811878	0.188122	Lytic
NODE_158_length_13093_cov_19.3113	0.890088	0.109912	Lytic
NODE_1229_length_4854_cov_11.5735	0.90994	0.0900598	Lytic
NODE_32179_length_1677_cov_1.02581	0.811878	0.188122	Lytic
NODE_12574_length_1589_cov_30.132	0.811878	0.188122	Lytic
NODE_514_length_7275_cov_6.62535	0.9875	0.0125	Lytic
NODE_22741_length_1176_cov_1.84747	0.84553	0.15447	Lytic
NODE_680_length_6400_cov_2.40698	0.835378	0.164622	Lytic
NODE_400_length_5401_cov_1.79181	0.811878	0.188122	Lytic
NODE_11893_length_1636_cov_2.49503	0.985022	0.014978	Lytic
NODE_6072_length_2259_cov_1.58959	0.880031	0.119969	Lytic
NODE_1805_length_6567_cov_15.6767	0.811878	0.188122	Lytic
NODE_50584_length_1359_cov_2.10714	0.811878	0.188122	Lytic
NODE_73706_length_1145_cov_4.66896	0.811878	0.188122	Lytic
NODE_2564_length_3419_cov_5.03858	0.957544	0.0424559	Lytic
NODE_729_length_6173_cov_9.09577	0.811878	0.188122	Lytic
NODE_2071_length_3769_cov_2.0659	0.849015	0.150985	Lytic
NODE_4421_length_2641_cov_3.6599	0.932011	0.0679887	Lytic
NODE_6231_length_3619_cov_3.55928	0.811878	0.188122	Lytic
NODE_1008_length_5325_cov_11.2251	0.880031	0.119969	Lytic
NODE_7816_length_2016_cov_10.3923	0.811878	0.188122	Lytic
NODE_24443_length_1133_cov_9.9334	0.811878	0.188122	Lytic
NODE_20766_length_2051_cov_8.13462	0.811878	0.188122	Lytic
NODE_5306_length_2410_cov_1.62418	0.828701	0.171299	Lytic
NODE_37650_length_1559_cov_2.52793	0.811878	0.188122	Lytic
NODE_6254_length_2231_cov_69.1792	0.811878	0.188122	Lytic
NODE_3877_length_2816_cov_51.4195	0.811878	0.188122	Lytic
NODE_48888_length_1258_cov_1.27851	0.811878	0.188122	Lytic
NODE_16714_length_1379_cov_2.14537	0.811878	0.188122	Lytic
NODE_640_length_13462_cov_10.8355	0.888056	0.111944	Lytic
NODE_2479_length_3475_cov_2.97192	0.811878	0.188122	Lytic
NODE_34741_length_1618_cov_1.1556	0.811878	0.188122	Lytic
NODE_831_length_5843_cov_6.02572	0.811878	0.188122	Lytic
NODE_4508_length_2613_cov_14.0748	0.811878	0.188122	Lytic
NODE_179_length_11991_cov_11.7046	0.907117	0.0928827	Lytic
NODE_4006_length_2770_cov_6.00038	0.811878	0.188122	Lytic
NODE_27551_length_1801_cov_2.61111	0.811878	0.188122	Lytic
NODE_18933_length_2145_cov_2.97621	0.999505	0.000494723	Lytic
NODE_1351_length_4625_cov_9.43819	0.811878	0.188122	Lytic
NODE_865_length_5715_cov_38.1727	0.828701	0.171299	Lytic
NODE_3511_length_2962_cov_3.85009	0.811878	0.188122	Lytic
NODE_2730_length_3319_cov_5.84398	0.811878	0.188122	Lytic
NODE_4746_length_2546_cov_1.68251	0.836317	0.163683	Lytic
NODE_35_length_38247_cov_10.1018	0.82528	0.17472	Lytic
NODE_138_length_4000_cov_4.56829	0.811878	0.188122	Lytic
NODE_55_length_25737_cov_5.95529	0.835022	0.164978	Lytic
NODE_5496_length_2371_cov_2.90954	0.811878	0.188122	Lytic
NODE_7521_length_2053_cov_3.24611	0.811878	0.188122	Lytic
NODE_1590_length_4255_cov_5.39293	0.981979	0.0180209	Lytic
NODE_1543_length_4307_cov_4.79545	0.811878	0.188122	Lytic
NODE_10364_length_1751_cov_12.6767	0.811878	0.188122	Lytic
NODE_1296_length_4735_cov_2.44184	0.819312	0.180688	Lytic
NODE_16329_length_1394_cov_3.58485	0.811878	0.188122	Lytic
NODE_5003_length_2481_cov_2.86619	1	0	Lytic
NODE_10993_length_1703_cov_1.49746	0.811878	0.188122	Lytic
NODE_8939_length_1885_cov_6.4562	0.811878	0.188122	Lytic
NODE_6423_length_2207_cov_3.70385	0.997491	0.00250921	Lytic
NODE_4348_length_2664_cov_3.33189	0.811878	0.188122	Lytic
NODE_39575_length_1523_cov_5.11461	0.811878	0.188122	Lytic
NODE_4029_length_2765_cov_10.271	0.811878	0.188122	Lytic
NODE_11412_length_1670_cov_25.4193	0.811878	0.188122	Lytic
NODE_71523_length_1059_cov_2.28004	0.811878	0.188122	Lytic
NODE_18775_length_1299_cov_90.2543	0.733986	0.266014	Lytic
NODE_19638_length_2082_cov_2.50435	0.811878	0.188122	Lytic
NODE_22210_length_1191_cov_19.1241	0.811878	0.188122	Lytic
NODE_5969_length_2274_cov_7.20447	0.811878	0.188122	Lytic
NODE_38743_length_1534_cov_2.69296	0.811878	0.188122	Lytic
NODE_3169_length_3104_cov_36.563	0.811878	0.188122	Lytic
NODE_9972_length_1786_cov_2.86498	0.811878	0.188122	Lytic
NODE_45304_length_1303_cov_1.14626	0.811878	0.188122	Lytic
NODE_23287_length_1161_cov_4.20019	0.811878	0.188122	Lytic
NODE_10291_length_2656_cov_4.87544	0.9875	0.0125	Lytic
NODE_11672_length_2678_cov_3.60251	0.811878	0.188122	Lytic
NODE_16141_length_1402_cov_2.38039	0.996206	0.00379359	Lytic
NODE_2918_length_3219_cov_12.2018	0.811878	0.188122	Lytic
NODE_318_length_9149_cov_18.7705	0.811878	0.188122	Lytic
NODE_2979_length_3193_cov_2.13568	0.811878	0.188122	Lytic
NODE_5537_length_3755_cov_3.64857	0.947742	0.0522577	Lytic
NODE_4983_length_2488_cov_1.77255	0.811878	0.188122	Lytic
NODE_3507_length_2963_cov_8.1012	0.811878	0.188122	Lytic
NODE_4782_length_2538_cov_2.30319	0.811878	0.188122	Lytic
NODE_1893_length_3910_cov_2.61882	0.98761	0.0123899	Lytic
NODE_860_length_5743_cov_10.5921	0.822031	0.177969	Lytic
NODE_12576_length_1589_cov_27.132	0.742786	0.257214	Lytic
NODE_14956_length_1458_cov_0.902329	0.811878	0.188122	Lytic
NODE_7826_length_2015_cov_3.32945	0.9875	0.0125	Lytic
NODE_7560_length_2047_cov_1.6776	0.811878	0.188122	Lytic
NODE_16597_length_1383_cov_12.9976	0.811878	0.188122	Lytic
NODE_110_length_15296_cov_4.80948	1	0	Lytic
NODE_1755_length_6677_cov_22.8855	0.895264	0.104736	Lytic
NODE_2647_length_3372_cov_3.27427	0.777131	0.222869	Lytic
NODE_1896_length_3905_cov_9.51456	0.946879	0.0531209	Lytic
NODE_7839_length_2013_cov_14.7853	0.997299	0.00270138	Lytic
NODE_30088_length_1019_cov_7.44843	0.811878	0.188122	Lytic
NODE_6287_length_2225_cov_6.8999	0.811878	0.188122	Lytic
NODE_1597_length_4248_cov_4.51128	0.815608	0.184392	Lytic
NODE_14784_length_1467_cov_80.3157	0.811878	0.188122	Lytic
NODE_25460_length_1110_cov_0.948118	0.811878	0.188122	Lytic
NODE_668_length_6443_cov_27.2733	0.811878	0.188122	Lytic
NODE_2540_length_5980_cov_3.50812	0.811878	0.188122	Lytic
NODE_20329_length_1246_cov_2.77927	0.811878	0.188122	Lytic
NODE_14130_length_1501_cov_3.5182	0.811878	0.188122	Lytic
NODE_635_length_6588_cov_2.84368	0.833867	0.166133	Lytic
NODE_13430_length_1539_cov_12.8839	0.811878	0.188122	Lytic
NODE_12225_length_1612_cov_4.05589	0.811878	0.188122	Lytic
NODE_1369_length_4594_cov_2.89613	0.978126	0.0218742	Lytic
NODE_4432_length_2638_cov_3.00956	0.951987	0.0480125	Lytic
NODE_1447_length_7394_cov_14.4973	0.811878	0.188122	Lytic
NODE_108_length_15333_cov_7.94923	0.9875	0.0125	Lytic
NODE_946_length_1108_cov_4.70336	0.811878	0.188122	Lytic
NODE_23147_length_1952_cov_2.35288	0.811878	0.188122	Lytic
NODE_812_length_5910_cov_8.03579	0.811878	0.188122	Lytic
NODE_4593_length_2592_cov_10.5039	0.811878	0.188122	Lytic
NODE_14493_length_1481_cov_10.2024	0.811878	0.188122	Lytic
NODE_10223_length_1765_cov_2.41758	0.811878	0.188122	Lytic
NODE_3717_length_2882_cov_2.551	0.811878	0.188122	Lytic
NODE_1160_length_4989_cov_24.8474	0.838465	0.161535	Lytic
NODE_24978_length_1121_cov_1.23239	0.811878	0.188122	Lytic
NODE_14629_length_1475_cov_1.40653	0.811878	0.188122	Lytic
NODE_2981_length_3192_cov_3.60294	0.811878	0.188122	Lytic
NODE_7946_length_1998_cov_4.1256	0.852919	0.147081	Lytic
NODE_10201_length_2667_cov_5.29094	0.811878	0.188122	Lytic
NODE_6845_length_2143_cov_1.76538	0.811878	0.188122	Lytic
NODE_1056_length_5199_cov_36.5126	0.692566	0.307434	Lytic
NODE_35324_length_1600_cov_2.14392	0.811878	0.188122	Lytic
NODE_1204_length_4903_cov_3.98597	0.997299	0.00270138	Lytic
NODE_548_length_7054_cov_8.62812	0.811878	0.188122	Lytic
NODE_1978_length_3836_cov_3.28202	0.811878	0.188122	Lytic
NODE_4292_length_4235_cov_4.26655	0.811878	0.188122	Lytic
NODE_30777_length_1703_cov_2.13579	0.811878	0.188122	Lytic
NODE_234_length_10627_cov_29.6757	0.772522	0.227478	Lytic
NODE_4403_length_2646_cov_1.90274	0.811878	0.188122	Lytic
NODE_17076_length_2250_cov_3.6293	0.811878	0.188122	Lytic
NODE_1026_length_5274_cov_3.74063	0.9375	0.0625	Lytic
NODE_3237_length_3076_cov_3.08613	0.811878	0.188122	Lytic
NODE_2148_length_3699_cov_3.67161	0.828701	0.171299	Lytic
NODE_3025_length_3170_cov_4.77555	0.888199	0.111801	Lytic
NODE_1053_length_5204_cov_11.4731	0.836241	0.163759	Lytic
NODE_1787_length_4023_cov_7.30416	0.935478	0.0645223	Lytic
NODE_436_length_7868_cov_30.9199	0.811878	0.188122	Lytic
NODE_17488_length_2047_cov_2.15677	0.811878	0.188122	Lytic
NODE_14949_length_1458_cov_1.40195	0.811878	0.188122	Lytic
NODE_10693_length_1725_cov_2.17397	0.811878	0.188122	Lytic
NODE_2266_length_5800_cov_5.36013	0.951987	0.0480125	Lytic
NODE_3081_length_3143_cov_5.03481	0.811878	0.188122	Lytic
NODE_8586_length_3076_cov_4.2021	0.811878	0.188122	Lytic
NODE_5152_length_2445_cov_7.73727	0.811878	0.188122	Lytic
NODE_20391_length_2043_cov_4.91754	0.811878	0.188122	Lytic
NODE_11260_length_2691_cov_2.20281	0.811878	0.188122	Lytic
NODE_2002_length_6886_cov_5.27164	0.964111	0.0358893	Lytic
NODE_5803_length_2305_cov_4.43848	0.811878	0.188122	Lytic
NODE_4432_length_4053_cov_3.65894	0.811878	0.188122	Lytic
NODE_393_length_8432_cov_3.50439	0.960226	0.0397738	Lytic
NODE_14120_length_1502_cov_1.89164	0.811878	0.188122	Lytic
NODE_26038_length_1097_cov_1.32062	0.835378	0.164622	Lytic
NODE_17650_length_2185_cov_3.97959	0.811878	0.188122	Lytic
NODE_14768_length_1468_cov_2.36092	0.811878	0.188122	Lytic
NODE_41905_length_1481_cov_2.39217	0.811878	0.188122	Lytic
NODE_9470_length_1831_cov_1.03345	0.846161	0.153839	Lytic
NODE_13067_length_1560_cov_1.36916	0.811878	0.188122	Lytic
NODE_3775_length_2853_cov_2.72524	0.992566	0.00743392	Lytic
NODE_3535_length_2953_cov_13.2197	0.83418	0.16582	Lytic
NODE_11890_length_1636_cov_2.99072	0.8772	0.1228	Lytic
NODE_11304_length_2685_cov_7.9226	0.811878	0.188122	Lytic
NODE_15062_length_1452_cov_10.6	0.811878	0.188122	Lytic
NODE_5603_length_2343_cov_10.0654	0.811878	0.188122	Lytic
NODE_1687_length_4127_cov_5.6655	0.911946	0.0880543	Lytic
NODE_4689_length_2568_cov_2.23843	0.999505	0.000494723	Lytic
NODE_9012_length_1877_cov_83.3663	0.811878	0.188122	Lytic
NODE_23817_length_1148_cov_3.90695	0.811878	0.188122	Lytic
NODE_6953_length_2126_cov_3.33517	0.815219	0.184781	Lytic
NODE_8895_length_1888_cov_8.01363	0.811878	0.188122	Lytic
NODE_3734_length_2874_cov_5.62068	0.835378	0.164622	Lytic
NODE_58923_length_1267_cov_4.34035	0.811878	0.188122	Lytic
NODE_14786_length_2372_cov_2.37951	0.811878	0.188122	Lytic
NODE_5664_length_2330_cov_4.94099	0.811878	0.188122	Lytic
NODE_9098_length_1869_cov_1.6969	0.811878	0.188122	Lytic
NODE_76857_length_1124_cov_0.845537	0.811878	0.188122	Lytic
NODE_97555_length_1011_cov_1.36991	0.811878	0.188122	Lytic
NODE_6215_length_2238_cov_2.2468	0.811878	0.188122	Lytic
NODE_4907_length_3850_cov_3.16653	0.811878	0.188122	Lytic
NODE_3561_length_2942_cov_268.141	0.811878	0.188122	Lytic
NODE_14103_length_1503_cov_1.42224	0.783813	0.216187	Lytic
NODE_3545_length_4631_cov_4.53441	0.811878	0.188122	Lytic
NODE_22854_length_1963_cov_3.58551	0.811878	0.188122	Lytic
NODE_25454_length_1110_cov_1.20956	0.811878	0.188122	Lytic
NODE_769_length_6047_cov_4.03176	0.811878	0.188122	Lytic
NODE_1334_length_4661_cov_14.9749	0.811878	0.188122	Lytic
NODE_3848_length_2827_cov_2.54741	0.811878	0.188122	Lytic
NODE_936_length_5521_cov_1.94012	0.882654	0.117346	Lytic
NODE_19523_length_2116_cov_2.4912	0.811878	0.188122	Lytic
NODE_743_length_6133_cov_4.89927	0.833657	0.166343	Lytic
NODE_8825_length_1896_cov_1.49859	0.844092	0.155908	Lytic
NODE_2629_length_3382_cov_2.5874	0.811878	0.188122	Lytic
NODE_1855_length_3947_cov_4.77565	0.811878	0.188122	Lytic
NODE_1218_length_4873_cov_3.82406	0.819312	0.180688	Lytic
NODE_6628_length_3459_cov_2.35714	0.811878	0.188122	Lytic
NODE_1819_length_3992_cov_2.66986	0.939213	0.060787	Lytic
NODE_9044_length_1874_cov_1.74528	0.9875	0.0125	Lytic
NODE_2167_length_5952_cov_4.98386	0.916879	0.0831206	Lytic
NODE_3952_length_2787_cov_93.9947	0.860132	0.139868	Lytic
NODE_3556_length_2945_cov_45.4155	0.811878	0.188122	Lytic
NODE_1818_length_3992_cov_9.30298	0.811878	0.188122	Lytic
NODE_13331_length_1546_cov_0.858351	0.811878	0.188122	Lytic
NODE_169_length_12576_cov_8.69114	0.811878	0.188122	Lytic
NODE_9000_length_1879_cov_2.98345	1	0	Lytic
NODE_4491_length_2619_cov_35.3274	0.811878	0.188122	Lytic
NODE_12956_length_1566_cov_3.33982	0.811878	0.188122	Lytic
NODE_49294_length_1375_cov_2.82933	0.811878	0.188122	Lytic
NODE_12388_length_1601_cov_2.8616	0.902698	0.0973018	Lytic
NODE_15445_length_1434_cov_6.08952	0.835378	0.164622	Lytic
NODE_1748_length_4061_cov_2.25089	0.960226	0.0397738	Lytic
NODE_8663_length_1912_cov_72.4896	0.887005	0.112995	Lytic
NODE_1265_length_4785_cov_3.81988	0.811878	0.188122	Lytic
NODE_4483_length_2622_cov_11.2762	0.811878	0.188122	Lytic
NODE_3892_length_2810_cov_3.51994	0.811878	0.188122	Lytic
NODE_21511_length_1995_cov_3.4834	0.960352	0.0396476	Lytic
NODE_14457_length_2430_cov_4.66956	0.971336	0.0286643	Lytic
NODE_583_length_6876_cov_7.06816	0.957764	0.0422357	Lytic
NODE_5360_length_2398_cov_2.69309	0.811878	0.188122	Lytic
NODE_2699_length_3338_cov_1.75459	0.931779	0.0682209	Lytic
NODE_18263_length_1318_cov_9.09572	0.811878	0.188122	Lytic
NODE_4440_length_2634_cov_2.3937	0.811878	0.188122	Lytic
NODE_1202_length_4905_cov_2.59648	0.811878	0.188122	Lytic
NODE_1031_length_5256_cov_7.4728	0.811878	0.188122	Lytic
NODE_6327_length_2219_cov_7.94981	0.811878	0.188122	Lytic
NODE_4235_length_2698_cov_3.33683	0.811878	0.188122	Lytic
NODE_18668_length_1303_cov_4.38265	0.811878	0.188122	Lytic
NODE_93193_length_1031_cov_2.96903	0.811878	0.188122	Lytic
NODE_112_length_15207_cov_18.3009	0.832256	0.167744	Lytic
NODE_7711_length_3069_cov_5.39021	0.880031	0.119969	Lytic
NODE_8588_length_1921_cov_34.4337	0.727698	0.272302	Lytic
NODE_5479_length_2374_cov_1.88028	0.668199	0.331801	Lytic
NODE_9716_length_2738_cov_7.55266	0.974431	0.0255694	Lytic
NODE_2801_length_5218_cov_5.44235	0.811878	0.188122	Lytic
NODE_1193_length_4924_cov_3.06171	0.899505	0.100495	Lytic
NODE_4844_length_4124_cov_5.14361	0.998716	0.00128438	Lytic
NODE_2010_length_3809_cov_1.20152	0.870595	0.129405	Lytic
NODE_6137_length_3575_cov_2.65255	0.811878	0.188122	Lytic
NODE_1108_length_5083_cov_4.55831	0.927919	0.0720815	Lytic
NODE_4267_length_2688_cov_6.1269	0.823415	0.176585	Lytic
NODE_21728_length_2010_cov_2.26872	0.811878	0.188122	Lytic
NODE_6276_length_2227_cov_4.58714	0.844123	0.155877	Lytic
NODE_9344_length_2789_cov_3.6728	0.811878	0.188122	Lytic
NODE_38371_length_1541_cov_2.79774	0.811878	0.188122	Lytic
NODE_4500_length_2616_cov_2.8413	0.801856	0.198144	Lytic
NODE_20318_length_1246_cov_5.63271	0.811878	0.188122	Lytic
NODE_2869_length_3247_cov_2.97147	0.811878	0.188122	Lytic
NODE_4065_length_2752_cov_1.18857	0.811878	0.188122	Lytic
NODE_5017_length_2477_cov_3.1383	0.811878	0.188122	Lytic
NODE_1889_length_3914_cov_8.24795	0.811878	0.188122	Lytic
NODE_814_length_5904_cov_3.24424	0.681819	0.318181	Lytic
NODE_2798_length_5189_cov_11.5069	0.98761	0.0123899	Lytic
NODE_15029_length_2354_cov_7.08666	0.811878	0.188122	Lytic
NODE_7513_length_3262_cov_1.50335	0.937941	0.0620595	Lytic
NODE_4993_length_2484_cov_5.8829	0.955145	0.044855	Lytic
NODE_2199_length_3670_cov_3.07959	0.811878	0.188122	Lytic
NODE_3161_length_3108_cov_5.74841	0.848766	0.151234	Lytic
NODE_13588_length_1530_cov_36.2309	0.811878	0.188122	Lytic
NODE_9294_length_2975_cov_2.71103	0.811878	0.188122	Lytic
NODE_5526_length_2364_cov_3.23335	0.811878	0.188122	Lytic
NODE_3115_length_3130_cov_3.37396	0.811878	0.188122	Lytic
NODE_2768_length_3298_cov_24.6436	0.811878	0.188122	Lytic
NODE_3052_length_3160_cov_16.9631	0.811878	0.188122	Lytic
NODE_227_length_10714_cov_2.8875	0.944169	0.055831	Lytic
NODE_3639_length_2914_cov_1.70255	0.811878	0.188122	Lytic
NODE_3633_length_4574_cov_4.18529	0.811878	0.188122	Lytic
NODE_2050_length_3780_cov_20.7758	0.811878	0.188122	Lytic
NODE_3053_length_3160_cov_5.84537	0.811878	0.188122	Lytic
NODE_6315_length_3597_cov_3.49942	0.83418	0.16582	Lytic
NODE_1642_length_4187_cov_5.45468	0.811878	0.188122	Lytic
NODE_3614_length_2924_cov_2.10547	0.811878	0.188122	Lytic
NODE_6872_length_2138_cov_2.00845	0.811878	0.188122	Lytic
NODE_8315_length_1952_cov_1.31781	0.811878	0.188122	Lytic
NODE_3904_length_1256_cov_1.55713	0.811878	0.188122	Lytic
NODE_2194_length_3673_cov_1.97011	0.811878	0.188122	Lytic
NODE_10570_length_2807_cov_5.95933	0.811878	0.188122	Lytic
NODE_2492_length_3468_cov_34.1131	0.811878	0.188122	Lytic
NODE_721_length_3271_cov_2.03117	0.961216	0.0387844	Lytic
NODE_2932_length_3213_cov_4.47148	0.811878	0.188122	Lytic
NODE_16625_length_2099_cov_57.3834	0.995013	0.00498719	Lytic
NODE_26607_length_1084_cov_4.01358	0.811878	0.188122	Lytic
NODE_1523_length_4342_cov_9.27639	0.95699	0.0430098	Lytic
NODE_4590_length_2594_cov_2.22578	0.625	0.375	Lytic
NODE_3355_length_3030_cov_3.31416	0.844092	0.155908	Lytic
NODE_2721_length_3325_cov_14.6864	0.811878	0.188122	Lytic
NODE_2359_length_6290_cov_12.3576	0.891738	0.108262	Lytic
NODE_75_length_18988_cov_29.8865	0.811878	0.188122	Lytic
NODE_13935_length_1511_cov_2.36633	0.811878	0.188122	Lytic
NODE_13884_length_1514_cov_3.44484	0.811878	0.188122	Lytic
NODE_5783_length_3681_cov_2.43416	0.811878	0.188122	Lytic
NODE_31782_length_1687_cov_1.46795	0.811878	0.188122	Lytic
NODE_5780_length_2309_cov_7.0802	0.811878	0.188122	Lytic
NODE_9180_length_1860_cov_4.31795	0.811878	0.188122	Lytic
NODE_114_length_15049_cov_3.96535	0.89343	0.10657	Lytic
NODE_1869_length_7141_cov_8.36056	0.960226	0.0397738	Lytic
NODE_2138_length_3706_cov_8.87063	0.811878	0.188122	Lytic
NODE_5495_length_2371_cov_2.92959	0.811878	0.188122	Lytic
NODE_3117_length_5299_cov_8.11814	0.811878	0.188122	Lytic
NODE_12464_length_1597_cov_8.75306	0.811878	0.188122	Lytic
NODE_20953_length_2019_cov_7.86311	0.811878	0.188122	Lytic
NODE_5232_length_2428_cov_1.27684	0.98761	0.0123899	Lytic
NODE_13518_length_2507_cov_4.26555	0.811878	0.188122	Lytic
NODE_10482_length_1742_cov_3.78947	0.992566	0.00743392	Lytic
NODE_1272_length_4770_cov_3.70579	0.95	0.05	Lytic
NODE_3791_length_2849_cov_2.44453	0.836317	0.163683	Lytic
NODE_341_length_8844_cov_4.62453	0.87031	0.12969	Lytic
NODE_19530_length_2115_cov_17.7319	0.811878	0.188122	Lytic
NODE_1456_length_4451_cov_5.58511	0.928474	0.0715264	Lytic
NODE_3666_length_2901_cov_10.3627	0.811878	0.188122	Lytic
NODE_6567_length_2184_cov_5.75984	0.811878	0.188122	Lytic
NODE_1091_length_8670_cov_5.66089	0.811878	0.188122	Lytic
NODE_29641_length_1028_cov_0.987791	0.855024	0.144976	Lytic
NODE_4005_length_4380_cov_2.27839	0.925661	0.0743392	Lytic
NODE_685_length_6380_cov_7.13338	0.811878	0.188122	Lytic
NODE_381_length_8525_cov_5.04132	0.859734	0.140266	Lytic
NODE_48706_length_1383_cov_5.6035	0.811878	0.188122	Lytic
NODE_30381_length_1014_cov_3.06426	0.811878	0.188122	Lytic
NODE_1867_length_3934_cov_2.09246	0.811878	0.188122	Lytic
NODE_1895_length_3907_cov_5.56534	0.811878	0.188122	Lytic
NODE_9049_length_1873_cov_4.48511	0.826396	0.173604	Lytic
NODE_7907_length_2002_cov_5.35787	0.811878	0.188122	Lytic
NODE_4130_length_2737_cov_2.28889	0.835378	0.164622	Lytic
NODE_2727_length_5281_cov_10.2771	0.835028	0.164972	Lytic
NODE_1772_length_4042_cov_142.613	0.811878	0.188122	Lytic
NODE_12995_length_2552_cov_2.25196	0.857063	0.142937	Lytic
NODE_8072_length_3177_cov_2.18361	0.811878	0.188122	Lytic
NODE_3715_length_2883_cov_2.18977	0.811878	0.188122	Lytic
NODE_2468_length_3483_cov_22.4514	0.811878	0.188122	Lytic
NODE_2639_length_3377_cov_4.22585	0.995044	0.00495595	Lytic
NODE_50446_length_1362_cov_1.26073	0.731457	0.268543	Lytic
NODE_3575_length_2937_cov_3.58968	0.811878	0.188122	Lytic
NODE_21238_length_2030_cov_5.14451	0.811878	0.188122	Lytic
NODE_10924_length_1708_cov_3.5933	0.811878	0.188122	Lytic
NODE_961_length_5447_cov_2.80771	0.811878	0.188122	Lytic
NODE_7241_length_3318_cov_4.96521	0.811878	0.188122	Lytic
NODE_7660_length_2035_cov_41.1394	0.811878	0.188122	Lytic
NODE_1196_length_4921_cov_3.03379	0.811878	0.188122	Lytic
NODE_29826_length_1024_cov_2.08919	0.811878	0.188122	Lytic
NODE_29035_length_1746_cov_2.13712	0.811878	0.188122	Lytic
NODE_12127_length_2448_cov_17.6036	0.847674	0.152326	Lytic
NODE_3269_length_5146_cov_3.3937	0.875943	0.124057	Lytic
NODE_33752_length_1640_cov_1.59286	0.811878	0.188122	Lytic
NODE_65833_length_1205_cov_3.85529	0.811878	0.188122	Lytic
NODE_36351_length_1584_cov_4.75841	0.811878	0.188122	Lytic
NODE_6606_length_2179_cov_3.81871	0.8772	0.1228	Lytic
NODE_481_length_7481_cov_7.67188	0.811878	0.188122	Lytic
NODE_11382_length_1673_cov_6.71734	0.847692	0.152308	Lytic
NODE_1075_length_5160_cov_5.28095	0.970154	0.0298458	Lytic
NODE_3783_length_2851_cov_6.48201	0.985022	0.014978	Lytic
NODE_856_length_5762_cov_4.11872	0.826396	0.173604	Lytic
NODE_1358_length_4617_cov_3.2049	0.811878	0.188122	Lytic
NODE_25457_length_1852_cov_3.42551	0.811878	0.188122	Lytic
NODE_18930_length_1294_cov_2.6838	0.835378	0.164622	Lytic
NODE_4640_length_2580_cov_3.35344	0.811878	0.188122	Lytic
NODE_560_length_6978_cov_3.27908	0.828701	0.171299	Lytic
NODE_659_length_13168_cov_8.89648	0.940003	0.0599973	Lytic
NODE_8423_length_1940_cov_1.42471	0.811878	0.188122	Lytic
NODE_37565_length_1561_cov_2.13808	0.811878	0.188122	Lytic
NODE_2481_length_3474_cov_4.88706	0.831702	0.168298	Lytic
NODE_2640_length_3377_cov_2.51938	0.939331	0.060669	Lytic
NODE_10963_length_1705_cov_9.61343	0.811878	0.188122	Lytic
NODE_1962_length_3846_cov_13.5391	0.8772	0.1228	Lytic
NODE_3523_length_2958_cov_2.81455	0.833867	0.166133	Lytic
NODE_2235_length_3645_cov_1.28709	0.815219	0.184781	Lytic
NODE_969_length_5438_cov_4.21747	0.811878	0.188122	Lytic
NODE_31661_length_1682_cov_2.48232	0.811878	0.188122	Lytic
NODE_8701_length_1908_cov_103.774	0.815219	0.184781	Lytic
NODE_1632_length_4195_cov_8.53589	0.811878	0.188122	Lytic
NODE_6610_length_2179_cov_2.31384	0.811878	0.188122	Lytic
NODE_2115_length_3728_cov_4.01722	0.811878	0.188122	Lytic
NODE_1410_length_7518_cov_14.9474	0.880031	0.119969	Lytic
NODE_295_length_9406_cov_4.70255	0.835378	0.164622	Lytic
NODE_16746_length_1377_cov_45.9272	0.932011	0.0679887	Lytic
NODE_778_length_6021_cov_39.329	0.855024	0.144976	Lytic
NODE_5504_length_2369_cov_1.91659	0.811878	0.188122	Lytic
NODE_6241_length_2234_cov_3.89226	0.699505	0.300495	Lytic
NODE_3192_length_3095_cov_85.9016	0.828701	0.171299	Lytic
NODE_11516_length_2513_cov_6.99539	0.75789	0.24211	Lytic
NODE_60500_length_1252_cov_2.95022	0.811878	0.188122	Lytic
NODE_1278_length_4761_cov_7.22464	0.964111	0.0358893	Lytic
NODE_25564_length_1107_cov_3.54082	0.811878	0.188122	Lytic
NODE_7621_length_3266_cov_3.92418	0.888056	0.111944	Lytic
NODE_6562_length_2185_cov_2.63168	0.811878	0.188122	Lytic
NODE_5938_length_2280_cov_2.40037	0.967786	0.0322137	Lytic
NODE_1677_length_4145_cov_4.48432	0.811878	0.188122	Lytic
NODE_7022_length_2116_cov_2.85721	0.811878	0.188122	Lytic
NODE_985_length_9279_cov_19.753	0.970264	0.0297357	Lytic
NODE_4773_length_2540_cov_4.41981	0.811878	0.188122	Lytic
NODE_797_length_5958_cov_7.13377	0.75	0.25	Lytic
NODE_2430_length_1665_cov_1.65865	0.836317	0.163683	Lytic
NODE_62158_length_1237_cov_2.52432	0.811878	0.188122	Lytic
NODE_11830_length_1640_cov_7.00066	0.819312	0.180688	Lytic
NODE_4741_length_2547_cov_3.29215	0.811878	0.188122	Lytic
NODE_8465_length_1934_cov_6.83232	0.811878	0.188122	Lytic
NODE_41683_length_1485_cov_1.8785	0.811878	0.188122	Lytic
NODE_1601_length_4243_cov_2.46672	0.921022	0.0789777	Lytic
NODE_2884_length_3239_cov_117.404	0.811878	0.188122	Lytic
NODE_16210_length_1399_cov_7.04638	0.811878	0.188122	Lytic
NODE_15122_length_2348_cov_2.69383	0.815219	0.184781	Lytic
NODE_20496_length_1241_cov_3.51795	0.811878	0.188122	Lytic
NODE_844_length_5796_cov_2.97195	0.811878	0.188122	Lytic
NODE_6713_length_2163_cov_1.89735	0.811878	0.188122	Lytic
NODE_13390_length_1542_cov_6.96325	0.811878	0.188122	Lytic
NODE_18424_length_1312_cov_3.35781	0.811878	0.188122	Lytic
NODE_1816_length_3995_cov_4.1135	0.811878	0.188122	Lytic
NODE_2297_length_3598_cov_3.38721	0.811878	0.188122	Lytic
NODE_14736_length_1470_cov_1.89203	0.811878	0.188122	Lytic
NODE_27996_length_1788_cov_2.29982	0.811878	0.188122	Lytic
NODE_13728_length_2450_cov_9.71545	0.811878	0.188122	Lytic
NODE_202_length_11168_cov_5.80672	0.830866	0.169134	Lytic
NODE_1716_length_4092_cov_4.25927	0.811878	0.188122	Lytic
NODE_6665_length_2171_cov_7.2226	0.811878	0.188122	Lytic
NODE_6880_length_3241_cov_2.05684	0.811878	0.188122	Lytic
NODE_418_length_8115_cov_16.7311	0.85	0.15	Lytic
NODE_14482_length_2394_cov_2.24041	0.9875	0.0125	Lytic
NODE_5116_length_2454_cov_3.00344	0.811878	0.188122	Lytic
NODE_62045_length_1240_cov_1.06828	0.811878	0.188122	Lytic
NODE_3853_length_4704_cov_4.56325	0.932011	0.0679887	Lytic
NODE_1123_length_5057_cov_2.67099	0.88456	0.11544	Lytic
NODE_207_length_11118_cov_3.05595	0.87488	0.12512	Lytic
NODE_446_length_7741_cov_4.34029	0.960545	0.0394554	Lytic
NODE_506_length_7313_cov_18.2149	0.940167	0.059833	Lytic
NODE_18519_length_1992_cov_4.23592	0.811878	0.188122	Lytic
NODE_2076_length_3764_cov_6.42288	0.811878	0.188122	Lytic
NODE_1191_length_4926_cov_5.28068	0.811878	0.188122	Lytic
NODE_6215_length_3624_cov_3.75122	0.811878	0.188122	Lytic
NODE_2873_length_3245_cov_2.97274	0.811878	0.188122	Lytic
NODE_9879_length_1794_cov_2.39172	0.811878	0.188122	Lytic
NODE_7570_length_2046_cov_2.42522	0.811878	0.188122	Lytic
NODE_9812_length_1799_cov_62.433	0.730645	0.269355	Lytic
NODE_2317_length_3586_cov_3.61694	0.997522	0.00247797	Lytic
NODE_3350_length_4756_cov_2.67617	0.84553	0.15447	Lytic
NODE_2545_length_3432_cov_5.20242	0.811878	0.188122	Lytic
NODE_1383_length_4567_cov_6.77455	0.811878	0.188122	Lytic
NODE_6607_length_3505_cov_2.16489	0.811878	0.188122	Lytic
NODE_1756_length_4057_cov_23.8888	0.826396	0.173604	Lytic
NODE_1620_length_4213_cov_6.23079	0.811878	0.188122	Lytic
NODE_7487_length_2056_cov_12.0954	0.992566	0.00743392	Lytic
NODE_5710_length_2322_cov_3.19089	0.82179	0.17821	Lytic
NODE_292_length_9477_cov_6.14759	0.811878	0.188122	Lytic
NODE_3543_length_4581_cov_3.85317	0.811878	0.188122	Lytic
NODE_4142_length_2733_cov_26.637	0.730645	0.269355	Lytic
NODE_13385_length_1542_cov_32.0085	0.811878	0.188122	Lytic
NODE_1799_length_4009_cov_3.22746	0.960226	0.0397738	Lytic
NODE_4180_length_2718_cov_3.76534	0.811878	0.188122	Lytic
NODE_7849_length_3220_cov_3.39153	0.811878	0.188122	Lytic
NODE_11353_length_1674_cov_270.33	0.811878	0.188122	Lytic
NODE_9106_length_3000_cov_6.00801	0.931779	0.0682209	Lytic
NODE_26145_length_1094_cov_3.44364	0.811878	0.188122	Lytic
NODE_1086_length_2608_cov_1.49053	1	0	Lytic
NODE_6627_length_2176_cov_1.80185	0.811878	0.188122	Lytic
NODE_9575_length_2918_cov_3.85991	0.811878	0.188122	Lytic
NODE_1100_length_5100_cov_3.46913	0.811878	0.188122	Lytic
NODE_8330_length_1949_cov_17.045	0.811878	0.188122	Lytic
NODE_85_length_17213_cov_4.41607	0.811878	0.188122	Lytic
NODE_9107_length_1867_cov_61.3368	0.855688	0.144312	Lytic
NODE_53937_length_1320_cov_2.41576	0.931779	0.0682209	Lytic
NODE_1838_length_3967_cov_3.37318	0.932011	0.0679887	Lytic
NODE_479_length_7493_cov_8.61322	0.840334	0.159666	Lytic
NODE_93_length_16439_cov_12.0609	0.811878	0.188122	Lytic
NODE_10779_length_1718_cov_3.17096	0.811878	0.188122	Lytic
NODE_21357_length_1216_cov_1.03673	0.751746	0.248254	Lytic
NODE_885_length_5660_cov_2.85379	0.935022	0.064978	Lytic
NODE_11975_length_2464_cov_3.05306	0.811878	0.188122	Lytic
NODE_15825_length_1416_cov_32.2056	0.828701	0.171299	Lytic
NODE_3236_length_3076_cov_3.28484	0.811878	0.188122	Lytic
NODE_2453_length_3493_cov_5.21153	0.811878	0.188122	Lytic
NODE_10641_length_1730_cov_4.7068	0.960226	0.0397738	Lytic
NODE_6452_length_2202_cov_3.06795	0.811878	0.188122	Lytic
NODE_6967_length_2124_cov_1.80871	0.811878	0.188122	Lytic
NODE_12236_length_1612_cov_1.07205	0.811878	0.188122	Lytic
NODE_14792_length_2371_cov_4.95856	0.960226	0.0397738	Lytic
NODE_1761_length_4052_cov_11.9501	0.84553	0.15447	Lytic
NODE_20631_length_2058_cov_3.07561	0.811878	0.188122	Lytic
NODE_830_length_5848_cov_5.53382	0.936216	0.0637844	Lytic
NODE_12264_length_1609_cov_5.79757	0.811878	0.188122	Lytic
NODE_3726_length_4786_cov_4.07641	0.960226	0.0397738	Lytic
NODE_5170_length_2440_cov_2.9291	0.811878	0.188122	Lytic
NODE_6560_length_2185_cov_10.2624	0.904086	0.0959145	Lytic
NODE_16673_length_1380_cov_2.36632	0.811878	0.188122	Lytic
NODE_6643_length_2174_cov_2.12018	0.880031	0.119969	Lytic
NODE_7903_length_2003_cov_13.073	0.811878	0.188122	Lytic
NODE_954_length_5483_cov_15.6143	0.811878	0.188122	Lytic
NODE_68863_length_1182_cov_2.47109	0.811878	0.188122	Lytic
NODE_1670_length_4151_cov_4.13693	0.811878	0.188122	Lytic
NODE_3793_length_2848_cov_1.87541	0.811878	0.188122	Lytic
NODE_1370_length_4592_cov_3.52296	0.811878	0.188122	Lytic
NODE_4514_length_2611_cov_7.72303	0.903111	0.0968893	Lytic
NODE_44438_length_1314_cov_1.40101	0.811878	0.188122	Lytic
NODE_7751_length_3238_cov_5.91932	0.811878	0.188122	Lytic
NODE_9249_length_1852_cov_1.29275	0.811878	0.188122	Lytic
NODE_2030_length_3796_cov_8.06078	0.811878	0.188122	Lytic
NODE_12165_length_1616_cov_3.07119	0.811878	0.188122	Lytic
NODE_7187_length_2095_cov_3.23222	0.811878	0.188122	Lytic
NODE_13162_length_2353_cov_6.15094	0.811878	0.188122	Lytic
NODE_13755_length_1521_cov_7.02654	0.811878	0.188122	Lytic
NODE_469_length_7537_cov_6.62713	0.811878	0.188122	Lytic
NODE_22800_length_1943_cov_2.42015	0.996206	0.00379359	Lytic
NODE_707_length_11550_cov_12.2252	0.864327	0.135673	Lytic
NODE_12690_length_1581_cov_3.33563	0.811878	0.188122	Lytic
NODE_17528_length_1346_cov_2.19032	0.811878	0.188122	Lytic
NODE_6998_length_2119_cov_2.91667	0.811878	0.188122	Lytic
NODE_12514_length_1594_cov_3.98091	0.811878	0.188122	Lytic
NODE_4124_length_2738_cov_3.76446	0.875206	0.124794	Lytic
NODE_2500_length_6054_cov_13.947	0.998716	0.00128438	Lytic
NODE_117_length_14842_cov_7.45973	0.8375	0.1625	Lytic
NODE_5058_length_2467_cov_4.35641	0.811878	0.188122	Lytic
NODE_983_length_5400_cov_63.2262	0.84553	0.15447	Lytic
NODE_1239_length_4840_cov_102.166	0.904639	0.0953607	Lytic
NODE_15735_length_1421_cov_1.53168	0.811878	0.188122	Lytic
NODE_21971_length_1198_cov_1.89542	0.811878	0.188122	Lytic
NODE_4834_length_4128_cov_8.55636	0.964111	0.0358893	Lytic
NODE_3298_length_4787_cov_3.0794	0.952808	0.0471916	Lytic
NODE_10191_length_1767_cov_24.7274	0.823415	0.176585	Lytic
NODE_9568_length_1822_cov_6.13864	0.999505	0.000494723	Lytic
NODE_72482_length_1154_cov_9.56573	0.811878	0.188122	Lytic
NODE_34994_length_1607_cov_1.83986	0.822031	0.177969	Lytic
NODE_2083_length_3759_cov_5.25496	0.811878	0.188122	Lytic
NODE_816_length_5902_cov_9.33472	0.811878	0.188122	Lytic
NODE_651_length_6516_cov_4.21396	0.926183	0.0738166	Lytic
NODE_8451_length_1936_cov_54.9082	0.811878	0.188122	Lytic
NODE_1824_length_3987_cov_4.36865	0.9875	0.0125	Lytic
NODE_6422_length_2207_cov_23.8649	0.828701	0.171299	Lytic
NODE_998_length_5343_cov_4.74291	0.811878	0.188122	Lytic
NODE_4505_length_2614_cov_4.52031	0.811878	0.188122	Lytic
NODE_12121_length_2449_cov_2.76658	0.811878	0.188122	Lytic
NODE_19083_length_1289_cov_1.11704	0.811878	0.188122	Lytic
NODE_991_length_5376_cov_4.11297	0.811878	0.188122	Lytic
NODE_6372_length_2214_cov_1.86967	0.811878	0.188122	Lytic
NODE_3310_length_3050_cov_1.62846	0.847151	0.152849	Lytic
NODE_9825_length_1798_cov_40.8875	0.811878	0.188122	Lytic
NODE_5437_length_2383_cov_2.43661	0.811878	0.188122	Lytic
NODE_27910_length_1058_cov_5.94737	0.811878	0.188122	Lytic
NODE_4633_length_2582_cov_2.47251	0.835378	0.164622	Lytic
NODE_1636_length_4192_cov_126.689	0.811878	0.188122	Lytic
NODE_6225_length_2237_cov_1.75735	0.811878	0.188122	Lytic
NODE_474_length_7519_cov_7.26204	0.912005	0.0879947	Lytic
NODE_56348_length_1180_cov_1.20608	0.811878	0.188122	Lytic
NODE_1651_length_7021_cov_6.32434	0.811878	0.188122	Lytic
NODE_6334_length_2219_cov_1.75669	0.811878	0.188122	Lytic
NODE_1268_length_4780_cov_24.545	0.95033	0.0496696	Lytic
NODE_7632_length_3087_cov_11.8726	0.888056	0.111944	Lytic
NODE_1236_length_4844_cov_4.0937	0.857063	0.142937	Lytic
NODE_298_length_9392_cov_6.74733	0.996324	0.00367563	Lytic
NODE_1050_length_5207_cov_5.90472	0.811878	0.188122	Lytic
NODE_43908_length_1452_cov_1.87547	0.811878	0.188122	Lytic
NODE_4926_length_2499_cov_69.9376	0.975	0.025	Lytic
NODE_3088_length_3140_cov_3.91271	0.7875	0.2125	Lytic
NODE_5582_length_2349_cov_9.15257	0.811878	0.188122	Lytic
NODE_5304_length_2410_cov_4.50679	0.811878	0.188122	Lytic
NODE_7037_length_2114_cov_3.22899	0.811878	0.188122	Lytic
NODE_5861_length_3514_cov_4.1491	0.9875	0.0125	Lytic
NODE_4548_length_2604_cov_4.1958	0.890379	0.109621	Lytic
NODE_145_length_13565_cov_4.9302	0.998716	0.00128438	Lytic
NODE_1387_length_4563_cov_13.743	0.811878	0.188122	Lytic
NODE_4016_length_4373_cov_12.0923	0.698372	0.301628	Lytic
NODE_382_length_8523_cov_23.2126	0.82179	0.17821	Lytic
NODE_4182_length_4288_cov_4.89954	0.935022	0.064978	Lytic
NODE_4826_length_2525_cov_9.59967	0.811878	0.188122	Lytic
NODE_13884_length_2438_cov_2.89485	0.811878	0.188122	Lytic
NODE_5184_length_2437_cov_3.23983	0.934489	0.0655107	Lytic
NODE_912_length_5565_cov_3.60758	0.846161	0.153839	Lytic
NODE_15902_length_1413_cov_1.76594	0.811878	0.188122	Lytic
NODE_6990_length_2120_cov_2.30858	0.577303	0.422697	Lytic
NODE_6478_length_2198_cov_3.95654	0.836241	0.163759	Lytic
NODE_4021_length_2767_cov_6.1553	0.811878	0.188122	Lytic
NODE_188_length_11567_cov_8.64467	0.932874	0.0671256	Lytic
NODE_29853_length_1736_cov_5.55811	0.811878	0.188122	Lytic
NODE_4308_length_2673_cov_4.21681	0.95033	0.0496696	Lytic
NODE_5474_length_3871_cov_6.50374	0.811878	0.188122	Lytic
NODE_3617_length_2922_cov_3.36852	0.811878	0.188122	Lytic
NODE_801_length_5953_cov_2.91555	0.851493	0.148507	Lytic
NODE_12321_length_1606_cov_1.37187	0.811878	0.188122	Lytic
NODE_54_length_26672_cov_7.94877	0.788409	0.211591	Lytic
NODE_10613_length_1732_cov_2.37445	0.811878	0.188122	Lytic
NODE_442_length_7827_cov_7.27026	0.870044	0.129956	Lytic
NODE_1213_length_4886_cov_97.3431	0.828701	0.171299	Lytic
NODE_3086_length_3141_cov_4.99801	0.811878	0.188122	Lytic
NODE_1457_length_2192_cov_2.42276	0.751113	0.248887	Lytic
NODE_2238_length_3642_cov_7.90754	0.920705	0.0792952	Lytic
NODE_11647_length_1654_cov_1.25671	0.811878	0.188122	Lytic
NODE_32730_length_1515_cov_3.33501	0.811878	0.188122	Lytic
NODE_7267_length_3158_cov_5.67766	0.811878	0.188122	Lytic
NODE_15185_length_1446_cov_7.87111	0.811878	0.188122	Lytic
NODE_10226_length_1765_cov_2.03175	0.811878	0.188122	Lytic
NODE_10297_length_1758_cov_8.33292	0.811878	0.188122	Lytic
NODE_4470_length_4160_cov_4.30424	0.811878	0.188122	Lytic
NODE_199_length_11212_cov_6.55904	0.96638	0.0336202	Lytic
NODE_13611_length_1529_cov_20.2653	0.811878	0.188122	Lytic
NODE_1739_length_4065_cov_23.4942	0.811878	0.188122	Lytic
NODE_16016_length_1408_cov_1.63232	0.811878	0.188122	Lytic
NODE_14623_length_1475_cov_2.10534	0.811878	0.188122	Lytic
NODE_8981_length_1881_cov_1.91049	0.811878	0.188122	Lytic
NODE_24107_length_1916_cov_3.6512	0.790859	0.209141	Lytic
NODE_40112_length_1511_cov_1.91329	0.811878	0.188122	Lytic
NODE_8995_length_1880_cov_2.4267	0.811878	0.188122	Lytic
NODE_615_length_6713_cov_3.53219	0.920374	0.0796256	Lytic
NODE_28400_length_1776_cov_3.66768	0.811878	0.188122	Lytic
NODE_12971_length_1565_cov_64.4068	0.84553	0.15447	Lytic
NODE_2464_length_3486_cov_3.8184	0.811878	0.188122	Lytic
NODE_11096_length_2744_cov_4.36645	0.545485	0.454515	Lytic
NODE_34_length_38478_cov_5.89247	0.9375	0.0625	Lytic
NODE_1913_length_3888_cov_2.91226	0.846161	0.153839	Lytic
NODE_588_length_1377_cov_1.86	0.811878	0.188122	Lytic
NODE_14470_length_2430_cov_2.19149	0.811878	0.188122	Lytic
NODE_1861_length_3940_cov_7.46814	0.811878	0.188122	Lytic
NODE_18606_length_1305_cov_39.2564	0.669476	0.330524	Lytic
NODE_4250_length_2693_cov_1.84684	0.759308	0.240692	Lytic
NODE_12370_length_2610_cov_2.5292	0.811878	0.188122	Lytic
NODE_10990_length_1703_cov_2.8401	0.811878	0.188122	Lytic
NODE_705_length_6306_cov_55.0759	0.857063	0.142937	Lytic
NODE_3816_length_2838_cov_3.99299	0.811878	0.188122	Lytic
NODE_688_length_3376_cov_1.97692	0.811878	0.188122	Lytic
NODE_6523_length_2192_cov_1.89056	0.811878	0.188122	Lytic
NODE_17337_length_1353_cov_103.539	0.811878	0.188122	Lytic
NODE_18681_length_1303_cov_2.20833	0.811878	0.188122	Lytic
NODE_13928_length_1511_cov_23.1922	0.811878	0.188122	Lytic
NODE_18177_length_1322_cov_11.364	0.811878	0.188122	Lytic
NODE_5905_length_2287_cov_2.84352	0.997299	0.00270138	Lytic
NODE_7088_length_2108_cov_5.75719	0.811878	0.188122	Lytic
NODE_6537_length_2190_cov_79.1023	0.811878	0.188122	Lytic
NODE_11334_length_2715_cov_1.97218	0.897522	0.102478	Lytic
NODE_4660_length_2575_cov_14.0114	0.730645	0.269355	Lytic
NODE_3781_length_4747_cov_5.68918	0.811878	0.188122	Lytic
NODE_78_length_41771_cov_9.94244	0.9625	0.0375	Lytic
NODE_117_length_33126_cov_14.7665-11440-33176	0.975	0.025	Lytic
NODE_2223_length_6491_cov_4.5561	0.960226	0.0397738	Lytic
NODE_25670_length_1105_cov_1.06748	0.811878	0.188122	Lytic
NODE_1306_length_4717_cov_3.00022	0.811878	0.188122	Lytic
NODE_5806_length_2305_cov_2.75758	0.811878	0.188122	Lytic
NODE_11270_length_1682_cov_1.61736	0.811878	0.188122	Lytic
NODE_16732_length_1378_cov_2.47482	0.828701	0.171299	Lytic
NODE_1997_length_3818_cov_2.5424	0.910452	0.0895476	Lytic
NODE_2711_length_3331_cov_481.532	0.811878	0.188122	Lytic
NODE_45641_length_1426_cov_1.903	0.811878	0.188122	Lytic
NODE_5705_length_3704_cov_3.7934	0.811878	0.188122	Lytic
NODE_2765_length_3301_cov_1.69376	0.811878	0.188122	Lytic
NODE_1302_length_2332_cov_2.88934	0.811878	0.188122	Lytic
NODE_952_length_5485_cov_486.293	0.811878	0.188122	Lytic
NODE_1819_length_1961_cov_1.32824	0.811878	0.188122	Lytic
NODE_168_length_12611_cov_5.13834	0.875861	0.124139	Lytic
NODE_14296_length_1492_cov_1.8652	0.811878	0.188122	Lytic
NODE_2180_length_3682_cov_130.593	0.947632	0.0523678	Lytic
NODE_233_length_10628_cov_5.21646	0.697742	0.302258	Lytic
NODE_21701_length_1206_cov_2.94069	0.811878	0.188122	Lytic
NODE_7167_length_2098_cov_6.17352	0.849015	0.150985	Lytic
NODE_5782_length_2309_cov_2.82585	0.811878	0.188122	Lytic
NODE_10294_length_2842_cov_2.14144	0.811878	0.188122	Lytic
NODE_2112_length_3731_cov_9.70117	0.811878	0.188122	Lytic
NODE_983_length_10481_cov_6.57099	0.856862	0.143138	Lytic
NODE_1980_length_3832_cov_20.752	0.811878	0.188122	Lytic
NODE_8654_length_1914_cov_2.40459	0.811878	0.188122	Lytic
NODE_40347_length_1507_cov_1.98406	0.811878	0.188122	Lytic
NODE_27822_length_1060_cov_2.33119	0.811878	0.188122	Lytic
NODE_22781_length_1174_cov_8.82904	0.811878	0.188122	Lytic
NODE_2469_length_3483_cov_2.6469	0.938463	0.0615369	Lytic
NODE_574_length_6914_cov_16.0259	0.996206	0.00379359	Lytic
NODE_5705_length_2323_cov_2.36293	0.811878	0.188122	Lytic
NODE_242_length_10396_cov_7.63365	0.815219	0.184781	Lytic
NODE_2152_length_3697_cov_4.49468	0.975	0.025	Lytic
NODE_426_length_7999_cov_6.06263	0.997299	0.00270138	Lytic
NODE_15812_length_1417_cov_2.44186	0.811878	0.188122	Lytic
NODE_52355_length_1339_cov_1.90099	0.811878	0.188122	Lytic
NODE_3784_length_2851_cov_2.99192	0.931779	0.0682209	Lytic
NODE_817_length_5900_cov_10.2077	0.811878	0.188122	Lytic
NODE_11710_length_1648_cov_3.03748	0.811878	0.188122	Lytic
NODE_9231_length_1854_cov_1.48234	0.811878	0.188122	Lytic
NODE_24110_length_1916_cov_3.5545	0.976501	0.0234994	Lytic
NODE_1308_length_4715_cov_26.6565	0.811878	0.188122	Lytic
NODE_15440_length_1435_cov_0.981651	0.811878	0.188122	Lytic
NODE_16142_length_1402_cov_1.93725	0.811878	0.188122	Lytic
NODE_42292_length_1477_cov_2.28815	0.811878	0.188122	Lytic
NODE_11766_length_2636_cov_4.26465	0.811878	0.188122	Lytic
NODE_4069_length_2751_cov_2.99428	0.811878	0.188122	Lytic
NODE_21996_length_1197_cov_6.22243	0.811878	0.188122	Lytic
NODE_2001_length_3815_cov_15.1502	0.811878	0.188122	Lytic
NODE_10006_length_2695_cov_4.45171	0.811878	0.188122	Lytic
NODE_8495_length_1931_cov_4.20953	0.811878	0.188122	Lytic
NODE_12832_length_1572_cov_4.51349	0.811878	0.188122	Lytic
NODE_6229_length_3619_cov_6.71249	0.811878	0.188122	Lytic
NODE_9480_length_1830_cov_1.76512	0.811878	0.188122	Lytic
NODE_67746_length_1190_cov_1.60583	0.811878	0.188122	Lytic
NODE_3143_length_3116_cov_41.8364	0.6875	0.3125	Lytic
NODE_2165_length_3694_cov_2.68124	0.992566	0.00743392	Lytic
NODE_3534_length_2953_cov_19.167	0.811878	0.188122	Lytic
NODE_1583_length_4260_cov_19.4917	0.998716	0.00128438	Lytic
NODE_115_length_14972_cov_47.6849	0.792278	0.207722	Lytic
NODE_5015_length_2477_cov_30.8672	0.811878	0.188122	Lytic
NODE_22492_length_1183_cov_3.53504	0.811878	0.188122	Lytic
NODE_45827_length_1423_cov_4.12731	0.811878	0.188122	Lytic
NODE_3282_length_4797_cov_6.5818	0.811878	0.188122	Lytic
NODE_756_length_6094_cov_3.9152	0.997299	0.00270138	Lytic
NODE_687_length_6377_cov_4.48368	0.823415	0.176585	Lytic
NODE_21748_length_2009_cov_2.1509	0.856169	0.143831	Lytic
NODE_12756_length_1577_cov_3.19241	0.811878	0.188122	Lytic
NODE_11290_length_2720_cov_6.7474	0.811878	0.188122	Lytic
NODE_44044_length_1450_cov_1.53515	0.811878	0.188122	Lytic
NODE_1727_length_4080_cov_5.47281	0.811878	0.188122	Lytic
NODE_2164_length_3694_cov_3.79114	0.811878	0.188122	Lytic
NODE_21747_length_1985_cov_3.13025	0.811878	0.188122	Lytic
NODE_262_length_10022_cov_4.60758	0.9375	0.0625	Lytic
NODE_2706_length_5773_cov_7.89745	0.811878	0.188122	Lytic
NODE_6649_length_2173_cov_27.827	0.811878	0.188122	Lytic
NODE_3583_length_2935_cov_5.04665	0.928566	0.0714336	Lytic
NODE_597_length_6813_cov_3.38483	0.811878	0.188122	Lytic
NODE_1339_length_4652_cov_2.35602	0.964111	0.0358893	Lytic
NODE_317_length_9162_cov_25.9649	0.811878	0.188122	Lytic
NODE_13293_length_1547_cov_34.288	0.811878	0.188122	Lytic
NODE_111_length_15225_cov_3.49954	0.9875	0.0125	Lytic
NODE_1494_length_4390_cov_4.30847	0.955919	0.0440809	Lytic
NODE_338_length_8916_cov_12.417	0.931779	0.0682209	Lytic
NODE_700_length_6320_cov_4.27047	0.811878	0.188122	Lytic
NODE_1227_length_4859_cov_2.08157	0.811878	0.188122	Lytic
NODE_2223_length_3654_cov_3.72952	0.871968	0.128032	Lytic
NODE_19973_length_1258_cov_1.3298	0.811878	0.188122	Lytic
NODE_954_length_10116_cov_17.6109-0-8133	0.826223	0.173777	Lytic
NODE_90_length_16883_cov_4.9618	0.951945	0.0480548	Lytic
NODE_1627_length_4207_cov_6.46348	0.811878	0.188122	Lytic
NODE_10028_length_1781_cov_2.09129	0.957544	0.0424559	Lytic
NODE_2907_length_5107_cov_5.19217	0.997299	0.00270138	Lytic
NODE_6204_length_2239_cov_5.59517	0.811878	0.188122	Lytic
NODE_97_length_15754_cov_6.77008	0.891397	0.108603	Lytic
NODE_3404_length_4717_cov_2.5817	0.870384	0.129616	Lytic
NODE_26706_length_1813_cov_3.26809	0.811878	0.188122	Lytic
NODE_710_length_6278_cov_32.7821	0.841471	0.158529	Lytic
NODE_4853_length_2518_cov_5.9335	0.811878	0.188122	Lytic
NODE_4524_length_4135_cov_4.25624	0.75	0.25	Lytic
NODE_4756_length_2543_cov_14.2252	0.9875	0.0125	Lytic
NODE_19532_length_1273_cov_1.02356	0.960226	0.0397738	Lytic
NODE_281_length_9699_cov_6.53448	0.93783	0.0621696	Lytic
NODE_29562_length_1744_cov_2.41497	0.811878	0.188122	Lytic
NODE_872_length_2890_cov_2.24756	0.811878	0.188122	Lytic
NODE_51345_length_1230_cov_2.63645	0.811878	0.188122	Lytic
NODE_7796_length_3209_cov_25.6788	0.846079	0.153921	Lytic
NODE_750_length_6116_cov_10.5326	0.84553	0.15447	Lytic
NODE_793_length_5978_cov_11.1952	0.811878	0.188122	Lytic
NODE_5538_length_2362_cov_2.03221	0.811878	0.188122	Lytic
NODE_20847_length_1230_cov_2.89574	0.811878	0.188122	Lytic
NODE_2521_length_3449_cov_11.5894	0.828701	0.171299	Lytic
NODE_647_length_13773_cov_12.4143	0.950963	0.0490369	Lytic
NODE_1441_length_4470_cov_9.46949	0.811878	0.188122	Lytic
NODE_7308_length_2078_cov_6.15582	0.811878	0.188122	Lytic
NODE_7726_length_2028_cov_7.65702	0.977588	0.0224119	Lytic
NODE_25431_length_1853_cov_3.14253	0.811878	0.188122	Lytic
NODE_13217_length_1551_cov_2.6868	0.811878	0.188122	Lytic
NODE_6887_length_2135_cov_6.86454	0.811878	0.188122	Lytic
NODE_14257_length_1494_cov_2.14704	0.811878	0.188122	Lytic
NODE_2802_length_3280_cov_41.2762	0.811878	0.188122	Lytic
NODE_6947_length_3415_cov_5.05748	0.964111	0.0358893	Lytic
NODE_9392_length_1838_cov_1.52893	0.811878	0.188122	Lytic
NODE_858_length_5748_cov_14.8819	0.811878	0.188122	Lytic
NODE_8619_length_1918_cov_8.00391	0.955145	0.044855	Lytic
NODE_3156_length_3110_cov_2.59303	0.811878	0.188122	Lytic
NODE_467_length_4456_cov_2.38161	0.811878	0.188122	Lytic
NODE_2279_length_3613_cov_22.0089	0.811878	0.188122	Lytic
NODE_3499_length_2966_cov_119.156	0.811878	0.188122	Lytic
NODE_2638_length_3377_cov_5.63723	0.811878	0.188122	Lytic
NODE_2601_length_3400_cov_5.05194	0.730645	0.269355	Lytic
NODE_2804_length_3280_cov_5.5157	0.811878	0.188122	Lytic
NODE_45286_length_1431_cov_1.95475	0.811878	0.188122	Lytic
NODE_549_length_7051_cov_11.5627	0.811878	0.188122	Lytic
NODE_15584_length_1428_cov_1.05611	0.811878	0.188122	Lytic
NODE_2268_length_6403_cov_77.4796	0.811878	0.188122	Lytic
NODE_34540_length_1622_cov_3.21137	0.811878	0.188122	Lytic
NODE_2724_length_3323_cov_19.6345	0.95	0.05	Lytic
NODE_12772_length_2571_cov_1.90507	0.811878	0.188122	Lytic
NODE_13184_length_2352_cov_2.88404	0.985006	0.0149941	Lytic
NODE_4480_length_2623_cov_4.28365	0.811878	0.188122	Lytic
NODE_5281_length_2414_cov_4.64582	0.989413	0.010587	Lytic
NODE_10233_length_1764_cov_20.7477	0.892772	0.107228	Lytic
NODE_537_length_7132_cov_2.98144	0.811878	0.188122	Lytic
NODE_452_length_7698_cov_4.89631	0.811878	0.188122	Lytic
NODE_9946_length_1788_cov_5.26671	0.811878	0.188122	Lytic
NODE_3380_length_4738_cov_2.80698	0.811878	0.188122	Lytic
NODE_1884_length_3921_cov_25.5617	0.811878	0.188122	Lytic
NODE_2823_length_5196_cov_39.9765	0.98761	0.0123899	Lytic
NODE_364_length_8655_cov_4.93562	0.811878	0.188122	Lytic
NODE_6203_length_2239_cov_6.11411	0.811878	0.188122	Lytic
NODE_5268_length_2419_cov_70.2814	0.934489	0.0655107	Lytic
NODE_38518_length_1542_cov_4.09046	0.811878	0.188122	Lytic
NODE_568_length_6938_cov_5.40332	0.987005	0.0129947	Lytic
NODE_3195_length_3094_cov_4.08898	0.922267	0.0777331	Lytic
NODE_5876_length_2291_cov_8.27495	0.811878	0.188122	Lytic
NODE_8242_length_1959_cov_13.0699	0.811878	0.188122	Lytic
NODE_410_length_8225_cov_4.63497	0.8875	0.1125	Lytic
NODE_10482_length_2818_cov_5.68748	0.847151	0.152849	Lytic
NODE_8797_length_3049_cov_3.80287	0.858362	0.141638	Lytic
NODE_8087_length_3159_cov_2.86807	0.811878	0.188122	Lytic
NODE_7183_length_3329_cov_3.56808	0.811878	0.188122	Lytic
NODE_25140_length_1117_cov_2.22929	0.811878	0.188122	Lytic
NODE_3226_length_5182_cov_4.36459	0.95033	0.0496696	Lytic
NODE_7947_length_1998_cov_3.25655	0.811878	0.188122	Lytic
NODE_9515_length_2942_cov_5.61599	0.811878	0.188122	Lytic
NODE_63_length_20596_cov_28.3736	0.835378	0.164622	Lytic
NODE_10868_length_2770_cov_2.88649	0.997491	0.00250921	Lytic
NODE_94_length_16179_cov_7.98636	0.970264	0.0297357	Lytic
NODE_2053_length_3778_cov_8.05067	0.811878	0.188122	Lytic
NODE_608_length_6767_cov_23.217	0.932011	0.0679887	Lytic
NODE_15083_length_1451_cov_17.0702	0.811878	0.188122	Lytic
NODE_13557_length_1532_cov_3.27046	0.811878	0.188122	Lytic
NODE_1168_length_4974_cov_3.51908	0.811878	0.188122	Lytic
NODE_3593_length_2932_cov_1.54403	0.811878	0.188122	Lytic
NODE_3413_length_3006_cov_3.80688	0.811878	0.188122	Lytic
NODE_10957_length_1706_cov_2.29702	0.835378	0.164622	Lytic
NODE_24729_length_1127_cov_0.684	0.824363	0.175637	Lytic
NODE_10176_length_1768_cov_10.2182	0.811878	0.188122	Lytic
NODE_3278_length_3061_cov_6.92434	0.833631	0.166369	Lytic
NODE_52_length_28011_cov_6.27119	0.875	0.125	Lytic
NODE_10705_length_1724_cov_4.59674	0.811878	0.188122	Lytic
NODE_284_length_9671_cov_14.8684	0.95	0.05	Lytic
NODE_21859_length_2004_cov_1.87373	0.923802	0.0761977	Lytic
NODE_14723_length_2375_cov_27.9555	0.95	0.05	Lytic
NODE_10601_length_1733_cov_2.0523	0.811878	0.188122	Lytic
NODE_20516_length_1241_cov_0.997307	0.811878	0.188122	Lytic
NODE_480_length_7489_cov_90.2131	0.84553	0.15447	Lytic
NODE_4116_length_2740_cov_6.81171	0.811878	0.188122	Lytic
NODE_21383_length_2024_cov_3.48129	0.811878	0.188122	Lytic
NODE_7737_length_2027_cov_3.35211	0.9625	0.0375	Lytic
NODE_19817_length_1263_cov_2.02641	0.823415	0.176585	Lytic
NODE_6067_length_2259_cov_4.66604	0.811878	0.188122	Lytic
NODE_1195_length_4923_cov_3.59133	0.931779	0.0682209	Lytic
NODE_14178_length_1498_cov_16.4683	0.960226	0.0397738	Lytic
NODE_27253_length_1811_cov_1.06413	0.9875	0.0125	Lytic
NODE_441_length_7835_cov_12.4973	0.844092	0.155908	Lytic
NODE_12037_length_2644_cov_2.06754	0.811878	0.188122	Lytic
NODE_15641_length_1425_cov_2.28968	0.811878	0.188122	Lytic
NODE_7852_length_2011_cov_8.91242	0.811878	0.188122	Lytic
NODE_38529_length_1542_cov_2.71307	0.811878	0.188122	Lytic
NODE_6715_length_2162_cov_15.4914	0.879146	0.120854	Lytic
NODE_2599_length_3402_cov_2.08061	0.811878	0.188122	Lytic
NODE_609_length_6767_cov_6.75542	0.940308	0.0596916	Lytic
NODE_2563_length_5953_cov_4.32698	0.811878	0.188122	Lytic
NODE_3242_length_3074_cov_3.19376	0.811878	0.188122	Lytic
NODE_6348_length_2217_cov_88.3024	0.947491	0.0525092	Lytic
NODE_5218_length_3858_cov_5.72501	0.811878	0.188122	Lytic
NODE_11256_length_1682_cov_19.0251	0.811878	0.188122	Lytic
NODE_3733_length_2875_cov_2.99054	0.811878	0.188122	Lytic
NODE_1791_length_6595_cov_7.89363	0.928474	0.0715264	Lytic
NODE_854_length_5769_cov_3.48369	0.992566	0.00743392	Lytic
NODE_2575_length_3412_cov_9.77778	0.900767	0.0992331	Lytic
NODE_1096_length_5109_cov_8.37354	0.900767	0.0992331	Lytic
NODE_711_length_6272_cov_5.62799	0.811878	0.188122	Lytic
NODE_4119_length_2739_cov_3.90697	0.846811	0.153189	Lytic
NODE_3164_length_3107_cov_4.2198	0.828701	0.171299	Lytic
NODE_8133_length_1972_cov_2.7832	0.811878	0.188122	Lytic
NODE_29143_length_1755_cov_2.29115	0.811878	0.188122	Lytic
NODE_861_length_5735_cov_5.46594	0.928139	0.0718612	Lytic
NODE_3988_length_4387_cov_4.17019	0.893012	0.106988	Lytic
NODE_6244_length_2233_cov_18.2274	0.811878	0.188122	Lytic
NODE_1118_length_5063_cov_2.59907	0.811878	0.188122	Lytic
NODE_6741_length_3471_cov_2.45096	0.811878	0.188122	Lytic
NODE_6013_length_2267_cov_5.50794	0.811878	0.188122	Lytic
NODE_5473_length_2375_cov_2.31005	0.811878	0.188122	Lytic
NODE_909_length_5571_cov_14.4796	0.811878	0.188122	Lytic
NODE_6563_length_2185_cov_2.55539	0.811878	0.188122	Lytic
NODE_167_length_12680_cov_7.82618	0.95738	0.0426203	Lytic
NODE_2907_length_3224_cov_26.8469	0.928474	0.0715264	Lytic
NODE_56_length_25502_cov_22.8128	0.961946	0.0380538	Lytic
NODE_83_length_17274_cov_4.61964	0.752904	0.247096	Lytic
NODE_389_length_8461_cov_11.329	0.960226	0.0397738	Lytic
NODE_30963_length_1003_cov_9.12215	0.811878	0.188122	Lytic
NODE_18622_length_1305_cov_1.57725	0.811878	0.188122	Lytic
NODE_23789_length_1149_cov_2.00978	0.84553	0.15447	Lytic
NODE_1215_length_4879_cov_3.75505	0.811878	0.188122	Lytic
NODE_11935_length_1633_cov_4.31873	0.811878	0.188122	Lytic
NODE_1417_length_4509_cov_16.5669	0.811878	0.188122	Lytic
NODE_16139_length_1402_cov_2.70588	0.811878	0.188122	Lytic
NODE_4393_length_2647_cov_3.05476	0.811878	0.188122	Lytic
NODE_15180_length_2376_cov_11.5158	0.811878	0.188122	Lytic
NODE_21690_length_1206_cov_7.22057	0.811878	0.188122	Lytic
NODE_3582_length_2936_cov_2.09042	0.811878	0.188122	Lytic
NODE_16967_length_1368_cov_3.45528	0.811878	0.188122	Lytic
NODE_8731_length_1905_cov_2.61192	0.811878	0.188122	Lytic
NODE_9826_length_1798_cov_10.2466	0.811878	0.188122	Lytic
NODE_7407_length_2066_cov_7.8984	0.811878	0.188122	Lytic
NODE_9720_length_1808_cov_19.0071	0.599505	0.400495	Lytic
NODE_1380_length_4582_cov_93.8527	0.811878	0.188122	Lytic
NODE_37945_length_1553_cov_3.30014	0.811878	0.188122	Lytic
NODE_206_length_11122_cov_35.1981	0.847151	0.152849	Lytic
NODE_2554_length_3429_cov_1.72895	0.811878	0.188122	Lytic
NODE_9202_length_2810_cov_3.38092	0.811878	0.188122	Lytic
NODE_2584_length_3407_cov_5.76982	0.811878	0.188122	Lytic
NODE_6149_length_2247_cov_2.45189	0.811878	0.188122	Lytic
NODE_7395_length_2068_cov_2.16177	0.811878	0.188122	Lytic
NODE_13103_length_1558_cov_1.10901	0.811878	0.188122	Lytic
NODE_7729_length_2028_cov_2.9132	0.811878	0.188122	Lytic
NODE_5590_length_2347_cov_2.35315	0.811878	0.188122	Lytic
NODE_7070_length_2110_cov_15.0812	0.998716	0.00128438	Lytic
NODE_3626_length_2918_cov_11.077	0.811878	0.188122	Lytic
NODE_13907_length_1513_cov_0.943001	0.811878	0.188122	Lytic
NODE_121_length_32495_cov_7.20625-16058-31383	0.9	0.1	Lytic
NODE_8117_length_1974_cov_2.80455	0.880695	0.119305	Lytic
NODE_1419_length_4505_cov_1.7894	0.825	0.175	Lytic
NODE_2952_length_3205_cov_30.3902	0.811878	0.188122	Lytic
NODE_8763_length_3053_cov_10.8889	0.811878	0.188122	Lytic
NODE_4552_length_2603_cov_12.7589	0.835022	0.164978	Lytic
NODE_417_length_8117_cov_17.2384	0.851777	0.148223	Lytic
NODE_15303_length_1441_cov_1.44368	0.84553	0.15447	Lytic
NODE_12647_length_1584_cov_1.66575	0.811878	0.188122	Lytic
NODE_2188_length_3679_cov_1.41667	0.811878	0.188122	Lytic
NODE_39_length_36524_cov_8.61101	0.775864	0.224136	Lytic
NODE_3789_length_2849_cov_20.8108	0.811878	0.188122	Lytic
NODE_183_length_11897_cov_13.0307	0.997299	0.00270138	Lytic
NODE_3362_length_3026_cov_8.31632	0.811878	0.188122	Lytic
NODE_5460_length_2379_cov_3.02131	0.835378	0.164622	Lytic
NODE_31099_length_1001_cov_20.3341	0.811878	0.188122	Lytic
NODE_7745_length_2026_cov_1.97104	0.811878	0.188122	Lytic
[truncated: 1,318 more rows]

## Sheet: Supplementary Table 10
Table S10: NCBI Accession numbers of the Great Salt Lake metagenome assembled genomes (MAGs) and viral assemblies
MAG ID	Genome accession number
GSL_GB14_ARCHAEA1	JAGXKG000000000
GSL_GB14_BACTERIA1	JAGXKH000000000
GSL_GB14_BACTERIA2	JAGXKI000000000
GSL_GB14_BACTERIA3	JAGXKJ000000000
GSL_GB14_BACTERO1	JAGXKK000000000
GSL_GB14_CHLOROF1	JAGXKL000000000
GSL_GB14_CHLOROF2	JAGXKM000000000
GSL_GB14_DESULFOB2	JAGXKN000000000
GSL_GB14_DESULFOH1	JAGXKO000000000
GSL_GB14_EUKYARC1	JAGXKP000000000
GSL_GB14_EURYARC2	JAGXKQ000000000
GSL_GB14_EURYARC3	JAGXKR000000000
GSL_GB14-EURYARC5	JAGXKS000000000
GSL_GB14_PLANCTO1	JAGXKT000000000
GSL_GB14_PLANCTO2	JAGXKU000000000
GSL_GB14_THIOALK	JAGXKV000000000
GSL_GB14_XANTHOM	JAGXKW000000000
GSL_GSL3510_BACTERIA2	JAGXKX000000000
GSL_GSL3510_BACTERIA3	JAGXKY000000000
GSL_GSL3510_BACTERIA4	JAGXKZ000000000
GSL_GSL3510_BACTERIA5	JAGXLA000000000
GSL_GSL350_BACTERIA6	JAGXLB000000000
GSL_GSL3510_BACTERO	JAGXLC000000000
GSL_GSL3510_CHLOROF	JAGXLD000000000
GSL_GSL3510_DESULFO2	JAGXLE000000000
GSL_GSL3510_EURYARC2	JAGXLF000000000
GSL_GSL3510_EURYARC3	JAGXLG000000000
GSL_GSL3510_EURYARC5	JAGXLH000000000
GSL_GSL3510_EURYARC7	JAGXLI000000000
GSL_GSL3510_HALOBAC1	JAGXLJ000000000
GSL_GSL3510_PLANCTO1	JAGXLK000000000
GSL_GSL3510_PORPHYR	JAGXLL000000000
GSL_GSL3510_XANTHOM	JAGXLM000000000
GSL_GSL3510_DESULFO3	JAGXLN000000000
GSL_CB2_BACTERIA1	JAGXLO000000000
GSL_CB2_BACTERIA3	JAGXLP000000000
GSL_CB2_BACTERIA4	JAGXLQ000000000
GSL_CB2_DESULFO2	JAGXLR000000000
GSL_CB2_FLAVOBA2	JAGXLS000000000
GSL_CB2_GAMMAPR1	JAGXLT000000000
GSL_CB2_HALANAE2	JAGXLU000000000
GSL_CB2_OCEANOS2	JAGXLV000000000
GSL_CB2_XANTHOM	JAGXLW000000000
CB2 Viral	JAHXBO000000000
GSL3510 Viral	JAHXBP000000000
GB14 Viral	JAHXBQ000000000
